# Supplementary material for: Capacity of soil bacteria to reach the phyllosphere and convergence of floral communities despite soil microbiota variation
Source: Proc Natl Acad Sci U S A. 2021 Oct 7;118(41):e2100150118. doi: 10.1073/pnas.2100150118 (PMC8521660; doi:10.1073/pnas.2100150118)
Supplement: Supplementary File [file pnas.2100150118.sd02.gz › SI_3_statistics.r]

rm(list = ls()) # Clearing the workspace out

##fold Read me ----

# The present script includes all final cleaning steps and statistical analyses conducted with OTU and zOTU abundance tables.

# The pathes of datafiles have to be defined in the "Data-file pathes" section by the user

# Options for the execution of the present script have to be defined in the section "Execution options" by the user.

##endfold

##fold Data-file pathes (to be defined by user) ----

rowDataRep <- "Z:/SoilContribRawAndProcessData" # The reperotry with raw and processed data

projectRep <- "C:/Users/masso/Documents/AngioMicro/SoilContributionProject" # The repertory of the project
#projectRep <- "/home/julien/Docs/AngioMicro/SoilContributionProject" # The repertory of the project

abTabPath <- paste(rowDataRep, "/ProcessData/zotutab2.txt", sep = "") # Path to the abundance table

metaDataPath <- paste(projectRep, "/Analyses/metaDataFinalv3.tsv", sep = "")  # Path to the metadata file

taxDataPath <- paste(rowDataRep, "/ProcessData/90id_Zotus2Consensus.tsv", sep = "") # Path to the taxomonic data

analysRepert <- paste(projectRep, "/Analyses/Zotu2", sep = "") # The repertory where the results of the present script are stored

rFunctionPath <- paste(projectRep, "/src/rFunctionsPaper.r", sep = "") # Path to the file with r functions used in the present script

cleanDataPath <- paste(analysRepert, "/cleanData.Rdata", sep = "") # The path of clean data to load if cleaning steps are not executed

##endfold

##fold Execution options (to be defined by user) ----

exCleaning <- FALSE # Executing the cleaning steps. If false, an r object with clean data and cleaning options is loaded.

basisTaxNames <- "Zotu" # The basis used to name the taxa in the abundance table

taxToExclud <- c("Zotu5240", "Zotu5262", "Zotu5301", "Zotu5341", "Zotu6043", "Zotu6090", "Zotu95", "Zotu425", "Zotu521", "Zotu813", "Zotu1088", "Zotu1223", "Zotu1438", "Zotu1844", "Zotu2185", "Zotu3423", "Zotu3984", "Zotu4038", "Zotu4157", "Zotu4314", "Zotu4754", "Zotu4967", "Zotu5103") # The potential Eukaryotic seqences that we want to exclude from zOTU table before analyses.

#taxToExclud <- c("Otu43", "Otu144", "Otu178", "Otu258", "Otu337", "Otu377", "Otu437", "Otu639", "Otu3551", "Otu3669", "Otu3687", "Otu3731", "Otu3800", "Otu3878", "Otu4067", "Otu4078", "Otu904", "Otu1032", "Otu1063", "Otu1098", "Otu1218", "Otu1270", "Otu1304", "Otu1309", "Otu1331", "Otu1336", "Otu1344", "Otu1354", "Otu1496", "Otu1510", "Otu1725", "Otu1980", "Otu2014", "Otu2020", "Otu2159", "Otu2218", "Otu2227", "Otu2229", "Otu2359", "Otu2368", "Otu2384", "Otu2474", "Otu2557", "Otu2608", "Otu2695", "Otu2789", "Otu2908", "Otu2985", "Otu3013", "Otu3230", "Otu3271", "Otu3476") # The potential Eukaryotic sequences that we want to exclude from OTU table before analyses.

SystematicContaInNegControls <- c("Zotu2", "Zotu1", "Zotu2952", "Zotu9", "Zotu32") # Taxa detected in all negative controls

PotContaFromSeeds <- c("Zotu3", "Zotu13", "Zotu1827", "Zotu4092", "Zotu665", "Zotu671", "Zotu8", "Zotu807") # The taxa identified in microbox 2 and 3 with sterile plants that had at least 5 reads.

contaThreshold <- 0 # Any taxa, which is present in all negative controls with more than this number of reads can be considered as a potential systematic contamination.

nonSystContaThreshold <- 100 # The minimum amount of reads that a non-systematic potential contamination should have to be flagged.

removePotConta <- TRUE # This option allows to decide if systematic comtaminations should be excluded from clean data before stastical analyses.

exportLargePdf <- TRUE # An option to avoid to export some large pdfs.

exportPdf <- TRUE # An option to avoid the exportation of some pdfs.

minSizeSple <- 1000 # The minimum number of reads for a sample to be included in analyses.

removeSmallSples <- TRUE # Removal of samples with less than minSizeSple.

CrossContaIdxShiftMaxNumReads <- 2

##endfold

##fold Options ----

colorPalette <- c(FOHOriginalSoil = "blue4", FOHTreatment = "blue", FOHFiltrate = "steelblue2", FHOriginalSoil = "black",  FHTreatment = "gray59", FHFiltrate = "gray87", `mixed soil` = "chocolate3", `soil away from plant` = "chocolate3", `soil surface` = "chocolate3", `deep soil` = "chocolate3", `original soil` = "chocolate3", rosette = "darkgreen", `rest plant` = "darkgreen", `leaves not touching soil` = "darkolivegreen2", flowers = "deeppink3", adult = "lightcoral", flowering = "mediumpurple4", GrowthChamber = "gray", CHNRoof = "blue", Leaves = "darkgreen", Flowers = "deeppink3", All = "black") # Color palette to be used in this study

##endfold

##fold Sourcing of functions ----

source(rFunctionPath)

##endfold

##fold Libraries ----

library(vegan)
library(ggplot2)
library(dplyr)
library(gridExtra)
library(gplots)
library(RColorBrewer)
library(VennDiagram)
library(reshape2)
library(iNEXT)
library(ape)
library(ggplotify)
library(gtools)

##endfold

##fold Analysis repertory ----

dir.create(analysRepert) # Creation of the repertory to store outputs

##endfold

##fold DATA CLEANING ----------

if(isTRUE(exCleaning)){

  logCleaning <- file(paste(analysRepert, "/cleaningLog.txt", sep = ""), open = "wt") # Creation of the log file for cleaning steps

  sink(file = logCleaning, append = TRUE, type = "output")

  ##region Loading data -----

  abTab <- t(read.csv(abTabPath, header = TRUE, row.names = 1, sep = "\t", check.names = FALSE, stringsAsFactors = FALSE)) # Loading OTU table

  abTab <- abTab[,!(colnames(abTab)%in%taxToExclud)] # Removal of taxa that should be excluded

  metaData <- read.csv(metaDataPath, header = TRUE, row.names = 1, sep = "\t", check.names = FALSE, stringsAsFactors=FALSE) # Loading  metadata

  rownames(metaData)[which(rownames(metaData)=="Zymo (at 0.1 ng/microL)")] <- "Zymo" # Replacement of the name for the Zymo control to match the name use in abundance data

  metaData[which(metaData$uid=="Zymo (at 0.1 ng/microL)"), "uid"] <- "Zymo" # Same here, but in the column uid

  metaData$SamplingType <- gsub("rest plant", "rosette", metaData$SamplingType) # Homogeneisation of terms

  taxData <- read.csv(taxDataPath, header = FALSE, row.names = 1, sep = "\t", check.names = FALSE, stringsAsFactors = FALSE) # Loading of taxonomic data

  colnames(taxData) <- c("Domain",	"Phylum",	"Class",	"Order",	"Family",	"Genus",	"Species") # Addition of column names to taxonomic data

  taxData[taxData==""] <- "unidentified" # Replacement of empty cells with "unidentified"

  ##endregion

  ##region removal of taxa identified as mitochondrion or chloroplast in SILVa database

  abTab <- abTab[,!(colnames(abTab)%in%rownames(taxData[(taxData$Family=="Mitochondria")|(taxData$Order=="Chloroplast"),]))]

  ##endregion

  ##region Creation of a repertory "FirstChecks" -------

  dir.create(paste(analysRepert, "/FirstChecks", sep = ""))

  ##endregion

  ##region Negative controls (contaminations) ---------

  cat("\n\nNEGATIVE CONTROLS (CONTAMINATIONS)\n\n")

  dir.create(paste(analysRepert, "/FirstChecks/NegativeControls", sep = ""))

  abDataNegControls <- extr.abdata(abTab, rownames(metaData[metaData$TreatmentControl == "negativeControl",])) # Extraction of the abundance data for negative controls

  cat(paste("\n\n\t", ncol(abDataNegControls), " taxa are detected across all negative controls.\n\n", sep = ""))

  totAbNegCont <- data.frame(Taxa = colnames(abDataNegControls), TotAb = colSums(abDataNegControls)) # Abundance data of each taxa in negative controls

  plotTotAbNegCont <- ggplot(totAbNegCont, aes(x = reorder(Taxa, -TotAb), y = TotAb)) + geom_bar(stat = "identity")+theme(axis.text.x = element_text(angle = 90, size = 2, hjust = 1, vjust = 0.5))+geom_hline(yintercept = 100, color = "red")+xlab("Taxa detected in negative controls") # Plot of the total abundance of taxa found in negative controls

  if(isTRUE(exportPdf)){
    pdf(file = paste(analysRepert, "/FirstChecks/NegativeControls/totAbTaxNegControls.pdf", sep = ""), width = 20, height = 10)
    plot(plotTotAbNegCont)
    graphics.off()}

  negConPlots <- list() # A list to store composition plots of all negative controls

  for(negCont in rownames(metaData[metaData$TreatmentControl == "negativeControl",])){
    negConPlots[[negCont]] <- plotCompo(abDataNegControls, negCont)
  } # Generation of composition plots for all negative controls

  if(isTRUE(exportPdf)){
    pdf(paste(analysRepert, "/FirstChecks/NegativeControls/compoNegCont.pdf", sep = ""), width = 10, height = 20)
    do.call("grid.arrange", c(negConPlots, ncol=2))
    graphics.off()}

  taxaPotCont <- c() # list of taxa being present in all negative controls with more reads than the number defined in contaThreshold

  for(taxa in colnames(abDataNegControls)){
    if(all(abDataNegControls[,taxa] > contaThreshold)){taxaPotCont <- c(taxaPotCont, taxa)}
  }

  cat("\n\n\t", taxaPotCont, "are present in all negative controls with more than", contaThreshold, "reads.\n\n")

  plotCompContaCHNTreatment <- plotConta(abData = abTab, listSples = rownames(metaData[(metaData$NameLocation == "CHNRoof")&(metaData$TreatmentType%in%c("FOHTreatment", "FHTreatment")),]), listPotConta = taxaPotCont) # Plots of the compositions of treatment samples on CHN roof

  multiPlotPdf(fileName = paste(analysRepert, "/FirstChecks/NegativeControls/compoContaCHNTreatment.pdf", sep = ""), plotList = plotCompContaCHNTreatment, width = 50, height = 150, numCol = 3)

  plotCompContaGCTreatment <- plotConta(abData = abTab, listSples = rownames(metaData[(metaData$NameLocation == "GrowthChamber")&(metaData$TreatmentType%in%c("FOHTreatment", "FHTreatment")),]), listPotConta = taxaPotCont) # Plots of the compositions of treatment samples in growth chamber with potential contamination red labelled

  multiPlotPdf(fileName = paste(analysRepert, "/FirstChecks/NegativeControls/compoContaGCTreatment.pdf", sep = ""), plotList = plotCompContaGCTreatment, width = 50, height = 150, numCol = 3)

  plotCompContaCHNFiltrate <- plotConta(abData = abTab, listSples = rownames(metaData[(metaData$NameLocation == "CHNRoof")&(metaData$TreatmentType %in% c("FHFiltrate", "FOHFiltrate")),]), listPotConta = taxaPotCont) # PLots of the composition of filtrate controls on CHN roof with potential contamination red labelled

  multiPlotPdf(fileName = paste(analysRepert, "/FirstChecks/NegativeControls/compoContaCHNFiltrate.pdf", sep = ""), plotList = plotCompContaCHNFiltrate, width = 50, height = 150, numCol = 3)

  plotCompContaGCFiltrate <- plotConta(abData = abTab, listSples = rownames(metaData[(metaData$NameLocation == "GrowthChamber")&(metaData$TreatmentType %in% c("FHFiltrate", "FOHFiltrate")),]), listPotConta = taxaPotCont) # PLots of the composition of filtrate controls in growth chamber with potential contamination red labelled

  multiPlotPdf(fileName = paste(analysRepert, "/FirstChecks/NegativeControls/compoContaGCFiltrate.pdf", sep = ""), plotList = plotCompContaGCFiltrate, width = 50, height = 150, numCol = 3)

  plotCompContaSterilPltAgar <- plotConta(abData = abTab, listSples = rownames(metaData[metaData$TreatmentType == "SterilePlantInAgar",]), listPotConta = taxaPotCont) # Plots of the composition of sterile-plant controls with potential contamination red labelled

  multiPlotPdf(fileName = paste(analysRepert, "/FirstChecks/NegativeControls/compoContaSterilPlants.pdf", sep = ""), plotList = plotCompContaSterilPltAgar, width = 10, height = 20, numCol = 2)

  plotCompContaFHOriginalSoil <- plotConta(abData = abTab, listSples = rownames(metaData[metaData$TreatmentType == "FHOriginalSoil",]), taxaPotCont) # Plots of the composition of the original FH soil with potential contamination red labelled

  multiPlotPdf(fileName = paste(analysRepert, "/FirstChecks/NegativeControls/compoContaFHOriginalSoil.pdf", sep = ""), plotList = plotCompContaFHOriginalSoil, width = 7, height = 10, numCol = 2)

  plotCompContaFOHOriginalSoil <- plotConta(abData = abTab, listSples = rownames(metaData[metaData$TreatmentType == "FOHOriginalSoil",]), taxaPotCont) # Plots of the composition of the original FOH soil with potential contamination red labelled

  multiPlotPdf(fileName = paste(analysRepert, "/FirstChecks/NegativeControls/compoContaFOHOriginalSoil.pdf", sep = ""), plotList = plotCompContaFOHOriginalSoil, width = 7, height = 10, numCol = 2)

  abDataNegControlsNoSysCon <- abDataNegControls[,!(colnames(abDataNegControls)%in%taxaPotCont)] # Removal of sytematic contaminations from negative controls

  negConNoSysPlots <- list() # PLot with the composition of negative controls after exclusion of systematic potential contaminations

  for(negCont in rownames(abDataNegControlsNoSysCon)){
    negConNoSysPlots[[negCont]] <- plotCompo(abDataNegControlsNoSysCon, negCont)
  } # Generation of composition plots for all negative controls after exclusion of the systematic contaminations

  if(isTRUE(exportPdf)){
    pdf(paste(analysRepert, "/FirstChecks/NegativeControls/compoNegContNoSysConta.pdf", sep = ""), width = 10, height = 20)
    do.call("grid.arrange", c(negConNoSysPlots, ncol=2))
    graphics.off()}

  abundantConta <- c() # A list of taxa which are not systematic contamination but have more than the threshold of reads (nonSystContaThreshold) for wich we consider that they should be flagged

  for(taxa in colnames(abDataNegControlsNoSysCon)){
    if(any(abDataNegControlsNoSysCon[,taxa]>nonSystContaThreshold)){abundantConta <- c(abundantConta, taxa)}
  }

  cat("\n\n\t", abundantConta, "are not systematic contaminations in negative controls, but have more than", nonSystContaThreshold, "reads in some of them.\n\n")

  numbSplesWithAbCont <- data.frame(Taxa = abundantConta, NUmbSples = NA) # A dataframe to store the number of samples that contain the potential abundant contaminations

  rownames(numbSplesWithAbCont) <- numbSplesWithAbCont$Taxa

  for(taxa in abundantConta){
    numbSplesWithAbCont[taxa, "NUmbSples"] <- sum(abTab[,taxa]>0)
  }

  numbSplesWithAbCont

  abNotExtractedSpls <- extr.abdata(abTab, sples_list = c(grep("None", rownames(metaData), value = TRUE), "Zymo")) # Filtering abundance data for samples that were not extracted in the lab.

  contaNotFromExtrac <- c() # List of taxa being potentially not-systematic contamination, but present in samples that were not extracted in the lab.

  for(taxa in abundantConta){
    if(taxa %in% colnames(abNotExtractedSpls)){contaNotFromExtrac <- c(contaNotFromExtrac, taxa)}
  } # Testing which potential not-sytematic contamination are present in the samples for which no DNA extraction was conducted in the lab.

  cat("\n\n\t", contaNotFromExtrac, " are present in Zymo control, and the empty wells. Because reads present in these samples are not coming for genomic DNA extracted in the lab, they might not come from kits of extraction, but rather from cross contaminations.\n\n")

  abContaPotExtra <- setdiff(abundantConta, contaNotFromExtrac) # identification of the potential not systematic contaminations that are potentially coming from extraction kits.

  listSamplesAbContaPotCont <- c() # A list of sublist of the samples which contain the potential abundant contaminations not being from DNA extractions

  for(sple in abContaPotExtra){
    listSamplesAbContaPotCont[[sple]] <- rownames(abTab[abTab[,sple]>0,])
  }

  listSamplesAbContaPotCont

  ##endregion

  ##region Empty-samples controls --------

  cat("\n\nEMPTY-SAMPLES CONTROLS\n\n")

  dir.create(paste(analysRepert, "/FirstChecks/EmptyControls", sep = ""))

  emptySples <- rownames(metaData[metaData$TreatmentControl == "emptyWell",]) # Empty samples

  abDataEmptySples <- extr.abdata(abTab, emptySples) # Filtering abundance data for empty samples

  plotCompEmptySples <- plotConta(abData = abDataEmptySples, listSples = emptySples, listPotConta = taxaPotCont) # Plots of the composition of empty samples with the potential sytematic contamination (idetnified above) red labelled

  multiPlotPdf(fileName = paste(analysRepert, "/FirstChecks/EmptyControls/plotCompContaEmptySples.pdf", sep = ""), plotList = plotCompEmptySples, width = 10, height = 10, numCol = 3)

  ##endregion

  ##region Steril-plant controls

  cat("\n\nSTERILE-PLANT CONTROLS\n\n")

  SterilePlantSples = rownames(metaData[metaData$TreatmentType == "SterilePlantInAgar",]) # Sterile-plant samples

  metaData[SterilePlantSples, c("SamplingType", "PlantDevStage")] # information about the sterile-plant sampleSizes

  AbDataSterileSples <- extr.abdata(abTab, SterilePlantSples) # Extraction of the abundance data for sterile-plant samples

  TransAbDataSterileSples <- as.data.frame(t(AbDataSterileSples))

  write.table(TransAbDataSterileSples, file=paste(analysRepert, "/FirstChecks/NegativeControls/AbundanceTabSterilePlants.tsv", sep = ""), col.names=NA, row.names=TRUE, sep="\t")

  AbDataAbTaxaSterPlants <- AbDataSterileSples[,colSums(AbDataSterileSples)>nonSystContaThreshold] # Taxa, which have at least nonSystContaThreshold reads across of sterile-plant samples

  AbDataAbTaxaSterPlants

  SterPlantConta <- c() # A list to store all the taxa, which are present in at least 50% of sterile plant samples with more than nonSystContaThreshold reads

  for(taxa in colnames(AbDataAbTaxaSterPlants)){
    RatioAb <- length(AbDataAbTaxaSterPlants[AbDataAbTaxaSterPlants[,taxa]>nonSystContaThreshold,taxa]) / nrow(AbDataAbTaxaSterPlants) # Calculation of the ratio of samples, which contain this taxa with more than nonSystContaThreshold reads
    if(RatioAb >= 0.5){SterPlantConta <- c(SterPlantConta, taxa)}
  }

  cat(paste(SterPlantConta, "is present with more than", nonSystContaThreshold, "reads in more than 50% of sterile-plant samples.", sep = " "))

  taxaPotCont <- c(taxaPotCont, SterPlantConta) # Addition of this new potential systematic contamination to the list of already detected systematic contaminations

  ##endregion

  ##region Removal negative controls, and empty samples -------

  cat("\n\nREMOVAL NEGATIVE CONTROLS, AND EMPTY SAMPLES\n\n")

  metaData <- metaData[!(metaData$TreatmentControl%in%c("negativeControl", "emptyWell")),] # Filtering for samples which are not negative controls and empty wells

  abTab <- extr.abdata(abTab, rownames(metaData))

  ##endregion

  ##region Removal of potential contaminations -----

  cat("\n\nREMOVAL OF POTENTIAL CONTAMINATIONS\n\n")

  # Here the systematic contaminations are removed from the abundance data if the option removePotConta is true.

  if(removePotConta == TRUE){abTab <- abTab[,!(colnames(abTab)%in%c(taxaPotCont))]}

  ##endregion

  ##region Sample sizes -------

  # Exploration of the sample sizes across library. A sample with less reads than the number defined in minSizeSple is considered as being small.

  cat("\n\nSAMPLE SIZES\n\n")

  dir.create(paste(analysRepert, "/FirstChecks/SampleSizes", sep = ""))

  samplesizes <- data.frame(Sample = rownames(abTab), Size = rowSums(abTab)) # Creation of a dataframe with the number of reads in each sample

  meanSize <- mean(samplesizes$Size) # Average size of samples

  cat(paste("\n\n\tMean size of samples is ", meanSize, "\n\n", sep = ""))

  plotSizes <- ggplot(data = samplesizes, aes(x = reorder(Sample, -Size), y = Size))+geom_bar(stat = "identity")+geom_hline(yintercept = minSizeSple, color = "red")+theme(axis.text.x = element_text(angle = 90, hjust = 1, vjust = 0.5)) # Plot of the sample sizes with a red line intersecting with minSizeSple reads.

  if(isTRUE(exportPdf)){
    pdf(file = paste(analysRepert, "/FirstChecks/SampleSizes/sampleSizes.pdf", sep = ""), height = 10, width = 25)
    plot(plotSizes)
    graphics.off()}

  metaDataSmallSples <- metaData[rownames(samplesizes[samplesizes$Size<minSizeSple,]),] # Filtering of metadata for the samples with less than minSizeSple reads

  write.table(metaDataSmallSples, paste(analysRepert, "/FirstChecks/SampleSizes/metaDataSmallSples.tsv", sep = ""), sep = "\t", col.names = TRUE, row.names = FALSE, quote = FALSE)

  cat("\n\n\t", nrow(metaDataSmallSples), "samples have less than", minSizeSple, "reads taking all samples into account.\n\n")

  ##endregion

  ##region Removal of small samples -------

  # If the user defined removeSmallSples as being true, samples with less reads than the number defined in minSizeSple are excluded from abundance and meta data.

  cat("\n\nREMOVAL OF SMALL SAMPLES\n\n")

  if(removeSmallSples == TRUE){

    abTab <- extr.abdata(abTab, setdiff(rownames(abTab),rownames(metaDataSmallSples))) # Removal of samples with less than minSizeSple reads

    metaData <- metaData[!(rownames(metaData)%in%rownames(metaDataSmallSples)),]

  }

  ##endregion

  ##region filtering taxonomic data to match clean dataset

  taxaNotInTaxData <- setdiff(colnames(abTab), rownames(taxData)) # Identification of taxa not present in taxData (which were not )

  # We used BLAST to check that all of them are identified as bacteria in ncbi

  tempDf <- data.frame(Domain = rep("Bacteria", length(taxaNotInTaxData)),	Phylum = rep("unidentified", length(taxaNotInTaxData)),	Class = rep("unidentified", length(taxaNotInTaxData)),	Order = rep("unidentified", length(taxaNotInTaxData)),	Family = rep("unidentified", length(taxaNotInTaxData)),	Genus = rep("unidentified", length(taxaNotInTaxData)),	Species = rep("unidentified", length(taxaNotInTaxData))) # Creation of temporary data frame, which will be merged with taxData

  rownames(tempDf) <- taxaNotInTaxData

  taxData <- rbind(taxData, tempDf) # Addition of the missing taxa to the taxData identified as bacteria

  ##endregion

  ##region Saving clean data -----------

  cat("\n\nSAVING CLEAN DATA\n\n")

  cat("\n\n\t", cleanDataPath, "\n\n")

  listOptions <- list(taxToExclud=taxToExclud, contaThreshold=contaThreshold, nonSystContaThreshold=nonSystContaThreshold, removePotConta=removePotConta, minSizeSple=minSizeSple, removeSmallSples=removeSmallSples) # The options used to clean data

  save(list = c("listOptions", "metaData", "abTab", "taxData"), file = cleanDataPath)

  sink()
  close(logCleaning)

}

  ##endregion

##endfold

##fold FILTERS --------------

# In this section we defined different filters used afterward to select part of data

  ##region Axenic plants

# All axenic plant samples
filtAxenic <- list(c("SterilePlantInAgar"), c("rosette", "axenic plant", "flowers"), c("GrowthChamber"), c("flowering", "adult"))
names(filtAxenic) <- c("TreatmentType", "SamplingType", "NameLocation", "PlantDevStage")

  ##endregion

  ##region Inocula (original soil, MS medium, starting points)

FiltInocula <- list(c("FOHOriginalSoil", "FHOriginalSoil", "FOHMsMedium", "FHMsMedium", "FOHStart", "FHStart"), c("original soil", "0.5X MS medium", "starting point inoculated standard soil"), c("All", "GrowthChamber", "CHNRoof"), c(""))
names(FiltInocula) <- c("TreatmentType", "SamplingType", "NameLocation", "PlantDevStage")

  ##endregion

  ##region Soil treatment and original Soils ----

# All soil samples of the present study
filtSoilSamples <- list(c("FHTreatment", "FOHTreatment", "FOHOriginalSoil", "FHOriginalSoil", "FHFiltrate", "FOHFiltrate"), c("original soil", "soil surface", "mixed soil", "soil away from plant", "deep soil"), c("CHNRoof", "GrowthChamber", "All"), c("adult", "flowering", ""))
names(filtSoilSamples) <- c("TreatmentType", "SamplingType", "NameLocation", "PlantDevStage")

  ##endregion

  ##region Sampling types ------

FiltOriginalSoil <- list(c("FOHOriginalSoil", "FHOriginalSoil"), c("original soil"), c("All"), c(""))
names(FiltOriginalSoil) <- c("TreatmentType", "SamplingType", "NameLocation", "PlantDevStage")

FiltOriginalSoilFOH <- list(c("FOHOriginalSoil"), c("original soil"), c("All"), c(""))
names(FiltOriginalSoilFOH) <- c("TreatmentType", "SamplingType", "NameLocation", "PlantDevStage")

FiltOriginalSoilFH <- list(c("FHOriginalSoil"), c("original soil"), c("All"), c(""))
names(FiltOriginalSoilFH) <- c("TreatmentType", "SamplingType", "NameLocation", "PlantDevStage")

FiltSoilNoOriginal <- list(c("FHTreatment", "FOHTreatment", "FHFiltrate", "FOHFiltrate"), c("soil surface", "mixed soil", "soil away from plant", "deep soil"), c("CHNRoof", "GrowthChamber", "All"), c("flowering", "adult"))
names(FiltSoilNoOriginal) <- c("TreatmentType", "SamplingType", "NameLocation", "PlantDevStage")

FiltFOHSoilNoOriginalCHN <- list(c("FOHTreatment"), c("soil surface", "mixed soil", "soil away from plant", "deep soil"), c("CHNRoof"), c("flowering", "adult"))
names(FiltFOHSoilNoOriginalCHN) <- c("TreatmentType", "SamplingType", "NameLocation", "PlantDevStage")

FiltFOHSoilNoOriginalGC <- list(c("FOHTreatment"), c("soil surface", "mixed soil", "soil away from plant", "deep soil"), c("GrowthChamber"), c("flowering", "adult"))
names(FiltFOHSoilNoOriginalGC) <- c("TreatmentType", "SamplingType", "NameLocation", "PlantDevStage")

FiltFHSoilNoOriginalCHN <- list(c("FHTreatment"), c("soil surface", "mixed soil", "soil away from plant", "deep soil"), c("CHNRoof"), c("flowering", "adult"))
names(FiltFHSoilNoOriginalCHN) <- c("TreatmentType", "SamplingType", "NameLocation", "PlantDevStage")

FiltFHSoilNoOriginalGC <- list(c("FHTreatment"), c("soil surface", "mixed soil", "soil away from plant", "deep soil"), c("GrowthChamber"), c("flowering", "adult"))
names(FiltFHSoilNoOriginalGC) <- c("TreatmentType", "SamplingType", "NameLocation", "PlantDevStage")

# A filter to extract all Rosettes
FiltRosettes <- list(c("FOHTreatment", "FHTreatment", "FOHFiltrate", "FHFiltrate"), c("rosette", "rest plant"), c("CHNRoof", "GrowthChamber"), c("flowering", "adult"))
names(FiltRosettes) <- c("TreatmentType", "SamplingType", "NameLocation", "PlantDevStage")

FiltRosettesFOHCHN <- list(c("FOHTreatment"), c("rosette", "rest plant"), c("CHNRoof"), c("flowering", "adult"))
names(FiltRosettesFOHCHN) <- c("TreatmentType", "SamplingType", "NameLocation", "PlantDevStage")

FiltRosettesFOHGC <- list(c("FOHTreatment"), c("rosette", "rest plant"), c("GrowthChamber"), c("flowering", "adult"))
names(FiltRosettesFOHGC) <- c("TreatmentType", "SamplingType", "NameLocation", "PlantDevStage")

FiltRosettesFHCHN <- list(c("FHTreatment"), c("rosette", "rest plant"), c("CHNRoof"), c("flowering", "adult"))
names(FiltRosettesFHCHN) <- c("TreatmentType", "SamplingType", "NameLocation", "PlantDevStage")

FiltRosettesFHGC <- list(c("FHTreatment"), c("rosette", "rest plant"), c("GrowthChamber"), c("flowering", "adult"))
names(FiltRosettesFHGC) <- c("TreatmentType", "SamplingType", "NameLocation", "PlantDevStage")

# A filter to extract all Leaves that did not touch the soil
FiltLeavesNotTouch <- list(c("FOHTreatment", "FHTreatment", "FOHFiltrate", "FHFiltrate"), c("leaves not touching soil"), c("CHNRoof", "GrowthChamber"), c("flowering", "adult"))
names(FiltLeavesNotTouch) <- c("TreatmentType", "SamplingType", "NameLocation", "PlantDevStage")

FiltFlowers <- list(c("FOHTreatment", "FHTreatment", "FOHFiltrate", "FHFiltrate"), c("flowers"), c("CHNRoof", "GrowthChamber"), c("flowering"))
names(FiltFlowers) <- c("TreatmentType", "SamplingType", "NameLocation", "PlantDevStage")

FiltFlowersGC <- list(c("FOHTreatment", "FHTreatment", "FOHFiltrate", "FHFiltrate"), c("flowers"), c("GrowthChamber"), c("flowering"))
names(FiltFlowersGC) <- c("TreatmentType", "SamplingType", "NameLocation", "PlantDevStage")

FiltFlowersCHN <- list(c("FOHTreatment", "FHTreatment", "FOHFiltrate", "FHFiltrate"), c("flowers"), c("CHNRoof"), c("flowering"))
names(FiltFlowersCHN) <- c("TreatmentType", "SamplingType", "NameLocation", "PlantDevStage")

FiltFlowersFOHCHN <- list(c("FOHTreatment"), c("flowers"), c("CHNRoof"), c("flowering"))
names(FiltFlowersFOHCHN) <- c("TreatmentType", "SamplingType", "NameLocation", "PlantDevStage")

FiltFlowersFOHGC <- list(c("FOHTreatment"), c("flowers"), c("GrowthChamber"), c("flowering"))
names(FiltFlowersFOHGC) <- c("TreatmentType", "SamplingType", "NameLocation", "PlantDevStage")

FiltFlowersFHCHN <- list(c("FHTreatment"), c("flowers"), c("CHNRoof"), c("flowering"))
names(FiltFlowersFHCHN) <- c("TreatmentType", "SamplingType", "NameLocation", "PlantDevStage")

FiltFlowersFHGC <- list(c("FHTreatment"), c("flowers"), c("GrowthChamber"), c("flowering"))
names(FiltFlowersFHGC) <- c("TreatmentType", "SamplingType", "NameLocation", "PlantDevStage")

  ##endregion

  ##region Plant samples at flowering stage from GC and CHN

# All flowering plant samples from CHN roof and GC
filtFloPlantSamples <- list(c("FHTreatment", "FOHTreatment", "FHFiltrate", "FOHFiltrate"), c("rosette", "rest plant", "flowers", "leaves not touching soil"), c("CHNRoof", "GrowthChamber"), c("flowering"))
names(filtFloPlantSamples) <- c("TreatmentType", "SamplingType", "NameLocation", "PlantDevStage")

  ##endregion

  ##region Soil treatment and filtrates on CHN ----

# All samples from CHN roof
filtSamplesCHN <- list(c("FHTreatment", "FOHTreatment", "FHFiltrate", "FOHFiltrate"), c("soil surface", "mixed soil", "soil away from plant", "deep soil", "rosette", "rest plant", "flowers", "leaves not touching soil"), c("CHNRoof"), c("adult", "flowering"))
names(filtSamplesCHN) <- c("TreatmentType", "SamplingType", "NameLocation", "PlantDevStage")

# All samples from CHN roof at flowering stage
filtSamplesFloCHN <- list(c("FHTreatment", "FOHTreatment", "FHFiltrate", "FOHFiltrate"), c("soil surface", "mixed soil", "soil away from plant", "deep soil", "rosette", "rest plant", "flowers", "leaves not touching soil"), c("CHNRoof"), c("flowering"))
names(filtSamplesFloCHN) <- c("TreatmentType", "SamplingType", "NameLocation", "PlantDevStage")

# All samples not touching soil and soil samples from CHN at flowering stage
filtSamplesFloCHNNoRosettes <- list(c("FHTreatment", "FOHTreatment", "FHFiltrate", "FOHFiltrate"), c("soil surface", "mixed soil", "soil away from plant", "deep soil", "flowers", "leaves not touching soil"), c("CHNRoof"), c("flowering"))
names(filtSamplesFloCHNNoRosettes) <- c("TreatmentType", "SamplingType", "NameLocation", "PlantDevStage")

  ##endregion

  ##region Plant samples on CHN ----

# All plant samples from CHN roof
filtPlantSamplesCHN <- list(c("FHTreatment", "FOHTreatment", "FHFiltrate", "FOHFiltrate"), c("rosette", "rest plant", "flowers", "leaves not touching soil"), c("CHNRoof"), c("adult", "flowering"))
names(filtPlantSamplesCHN) <- c("TreatmentType", "SamplingType", "NameLocation", "PlantDevStage")

  ##endregion

  ##region Plant samples in GC -----

# All plant samples from GC
filtPlantSamplesGC <- list(c("FHTreatment", "FOHTreatment", "FHFiltrate", "FOHFiltrate"), c("rosette", "rest plant", "flowers", "leaves not touching soil"), c("GrowthChamber"), c("adult", "flowering"))
names(filtPlantSamplesGC) <- c("TreatmentType", "SamplingType", "NameLocation", "PlantDevStage")

  ##endregion

  ##region Soil treatment and filtrates in GC ----

# All samples from GC
filtSamplesGC <- list(c("FHTreatment", "FOHTreatment", "FHFiltrate", "FOHFiltrate"), c("soil surface", "mixed soil", "soil away from plant", "deep soil", "rosette", "rest plant", "flowers", "leaves not touching soil"), c("GrowthChamber"), c("adult", "flowering"))
names(filtSamplesGC) <- c("TreatmentType", "SamplingType", "NameLocation", "PlantDevStage")

filtSamplesFloGC <- list(c("FHTreatment", "FOHTreatment", "FHFiltrate", "FOHFiltrate"), c("soil surface", "mixed soil", "soil away from plant", "deep soil", "rosette", "rest plant", "flowers", "leaves not touching soil"), c("GrowthChamber"), c("flowering"))
names(filtSamplesFloGC) <- c("TreatmentType", "SamplingType", "NameLocation", "PlantDevStage")

  ##endregion

  ##region Comparisons soil treatments on CHN -----

# All samples from pots with communities on CHN roof
filtSamplesComCHN <- list(c("FHTreatment", "FOHTreatment"), c("soil surface", "mixed soil", "soil away from plant", "deep soil", "rosette", "rest plant", "flowers", "leaves not touching soil"), c("CHNRoof"), c("adult", "flowering"))
names(filtSamplesComCHN) <- c("TreatmentType", "SamplingType", "NameLocation", "PlantDevStage")

# All samples from pots with communities on CHN roof at flowering stage
filtSamplesComFloweringCHN <- list(c("FHTreatment", "FOHTreatment"), c("soil surface", "mixed soil", "soil away from plant", "deep soil", "rosette", "rest plant", "flowers", "leaves not touching soil"), c("CHNRoof"), c("flowering"))
names(filtSamplesComFloweringCHN) <- c("TreatmentType", "SamplingType", "NameLocation", "PlantDevStage")

# Rosettes grown in communities on CHN roof
filtRosettesCommCHN <- list(c("FOHTreatment", "FHTreatment"), c("rosette", "rest plant"), c("CHNRoof"), c("flowering", "adult"))
names(filtRosettesCommCHN) <- c("TreatmentType", "SamplingType", "NameLocation", "PlantDevStage")

# Adult rosettes grown in communities on CHN roof
filtRosettesAdultComCHN <- list(c("FOHTreatment", "FHTreatment"), c("rosette", "rest plant"), c("CHNRoof"), c("adult"))
names(filtRosettesAdultComCHN) <- c("TreatmentType", "SamplingType", "NameLocation", "PlantDevStage")

# Flowering rosettes grown in communities on CHN
filtRosettesFloweringComCHN <- list(c("FOHTreatment", "FHTreatment"), c("rosette", "rest plant"), c("CHNRoof"), c("flowering"))
names(filtRosettesFloweringComCHN) <- c("TreatmentType", "SamplingType", "NameLocation", "PlantDevStage")

# Flowering leaves not touching soil and grown in communities on CHN roof
filtLeavesFloweringComCHN <- list(c("FOHTreatment", "FHTreatment"), c("leaves not touching soil"), c("CHNRoof"), c("flowering"))
names(filtLeavesFloweringComCHN) <- c("TreatmentType", "SamplingType", "NameLocation", "PlantDevStage")

# Flowers grown in communities on CHN roof
filtFlowersComCHN <- list(c("FOHTreatment", "FHTreatment"), c("flowers"), c("CHNRoof"), c("flowering"))
names(filtFlowersComCHN) <- c("TreatmentType", "SamplingType", "NameLocation", "PlantDevStage")

  ##endregion

  ##region Comparison filtrates on CHN ----

filtSamplesFiltCHN <- list(c("FHFiltrate", "FOHFiltrate"), c("soil surface", "mixed soil", "soil away from plant", "deep soil", "rosette", "rest plant", "flowers", "leaves not touching soil"), c("CHNRoof"), c("adult", "flowering"))
names(filtSamplesFiltCHN) <- c("TreatmentType", "SamplingType", "NameLocation", "PlantDevStage")

# Rosettes grown in filtrates on CHN roof
filtRosettesFiltCHN <- list(c("FOHFiltrate", "FHFiltrate"), c("rosette", "rest plant"), c("CHNRoof"), c("flowering", "adult"))
names(filtRosettesFiltCHN) <- c("TreatmentType", "SamplingType", "NameLocation", "PlantDevStage")

# Adult rosettes grown in filtrates on CHN roof
filtRosettesAdultFiltCHN <- list(c("FOHFiltrate", "FHFiltrate"), c("rosette", "rest plant"), c("CHNRoof"), c("adult"))
names(filtRosettesAdultFiltCHN) <- c("TreatmentType", "SamplingType", "NameLocation", "PlantDevStage")

# Flowering rosettes grown in filtrates on CHN
filtRosettesFloweringFiltCHN <- list(c("FOHFiltrate", "FHFiltrate"), c("rosette", "rest plant"), c("CHNRoof"), c("flowering"))
names(filtRosettesFloweringFiltCHN) <- c("TreatmentType", "SamplingType", "NameLocation", "PlantDevStage")

# Flowering leaves not touching soil and grown in filtrates on CHN roof
filtLeavesFloweringFiltCHN <- list(c("FOHFiltrate", "FHFiltrate"), c("leaves not touching soil"), c("CHNRoof"), c("flowering"))
names(filtLeavesFloweringFiltCHN) <- c("TreatmentType", "SamplingType", "NameLocation", "PlantDevStage")

# Flowers grown in filtrates on CHN roof
filtFlowersFiltCHN <- list(c("FOHFiltrate", "FHFiltrate"), c("flowers"), c("CHNRoof"), c("flowering"))
names(filtFlowersFiltCHN) <- c("TreatmentType", "SamplingType", "NameLocation", "PlantDevStage")

  ##endregion

  ##region Comparisons soil treatments in growth chamber -----

# All samples from box with communities in GC
filtSamplesComGC <- list(c("FHTreatment", "FOHTreatment"), c("soil surface", "mixed soil", "soil away from plant", "deep soil", "rosette", "rest plant", "flowers", "leaves not touching soil"), c("GrowthChamber"), c("adult", "flowering"))
names(filtSamplesComGC) <- c("TreatmentType", "SamplingType", "NameLocation", "PlantDevStage")

# Rosettes grown in communities in GC
filtRosettesCommGC <- list(c("FOHTreatment", "FHTreatment"), c("rosette", "rest plant"), c("GrowthChamber"), c("flowering", "adult"))
names(filtRosettesCommGC) <- c("TreatmentType", "SamplingType", "NameLocation", "PlantDevStage")

# Adult rosettes grown in communities in GC
filtRosettesAdultComGC <- list(c("FOHTreatment", "FHTreatment"), c("rosette", "rest plant"), c("GrowthChamber"), c("adult"))
names(filtRosettesAdultComGC) <- c("TreatmentType", "SamplingType", "NameLocation", "PlantDevStage")

# Flowering rosettes grown in communities in GC
filtRosettesFloweringComGC <- list(c("FOHTreatment", "FHTreatment"), c("rosette", "rest plant"), c("GrowthChamber"), c("flowering"))
names(filtRosettesFloweringComGC) <- c("TreatmentType", "SamplingType", "NameLocation", "PlantDevStage")

# Adult leaves not touching soil and grown in communities in GC
filtLeavesAdultComGC <- list(c("FOHTreatment", "FHTreatment"), c("leaves not touching soil"), c("GrowthChamber"), c("adult"))
names(filtLeavesAdultComGC) <- c("TreatmentType", "SamplingType", "NameLocation", "PlantDevStage")

# Flowering leaves not touching soil and grown in communities in GC
filtLeavesFloweringComGC <- list(c("FOHTreatment", "FHTreatment"), c("leaves not touching soil"), c("GrowthChamber"), c("flowering"))
names(filtLeavesFloweringComGC) <- c("TreatmentType", "SamplingType", "NameLocation", "PlantDevStage")

# Flowers grown in communities in GC
filtFlowersComGC <- list(c("FOHTreatment", "FHTreatment"), c("flowers"), c("GrowthChamber"), c("flowering"))
names(filtFlowersComGC) <- c("TreatmentType", "SamplingType", "NameLocation", "PlantDevStage")

  ##endregion

  ##region Comparisons filtrates in growth chamber -----

filtSamplesFiltGC <- list(c("FHFiltrate", "FOHFiltrate"), c("soil surface", "mixed soil", "soil away from plant", "deep soil", "rosette", "rest plant", "flowers", "leaves not touching soil"), c("GrowthChamber"), c("adult", "flowering"))
names(filtSamplesFiltGC) <- c("TreatmentType", "SamplingType", "NameLocation", "PlantDevStage")

  ##endregion

  ##region Comparisons across treatment (and control) of CHN and growth chamber ----

# All plant samples grown in FOH community in growth chambers
filtPlantsFOHGC <- list(c("FOHTreatment"), c("rosette", "rest plant", "flowers", "leaves not touching soil"), c("GrowthChamber"), c("flowering", "adult"))
names(filtPlantsFOHGC) <- c("TreatmentType", "SamplingType", "NameLocation", "PlantDevStage")

# All plant samples grown in FOH community on CHN
filtPlantsFOHCHN <- list(c("FOHTreatment"), c("rosette", "rest plant", "flowers", "leaves not touching soil"), c("CHNRoof"), c("flowering", "adult"))
names(filtPlantsFOHCHN) <- c("TreatmentType", "SamplingType", "NameLocation", "PlantDevStage")

# All plant samples grown in FH community in growth chambers
filtPlantFHGC <- list(c("FHTreatment"), c("rosette", "rest plant", "flowers", "leaves not touching soil"), c("GrowthChamber"), c("flowering", "adult"))
names(filtPlantFHGC) <- c("TreatmentType", "SamplingType", "NameLocation", "PlantDevStage")

# All plant samples grown in FH community on CHN
filtPlantFHCHN <- list(c("FHTreatment"), c("rosette", "rest plant", "flowers", "leaves not touching soil"), c("CHNRoof"), c("flowering", "adult"))
names(filtPlantFHCHN) <- c("TreatmentType", "SamplingType", "NameLocation", "PlantDevStage")

# Rosettes grown in filtrate on CHN roof
filtRosettesFiltCHN <- list(c("FHFiltrate", "FOHFiltrate"), c("rosette", "rest plant"), c("CHNRoof"), c("adult", "flowering"))
names(filtRosettesFiltCHN) <- c("TreatmentType", "SamplingType", "NameLocation", "PlantDevStage")

# Adult rosettes grown in communities in GC chamber
filtRosettesAdultComGC <- list(c("FOHTreatment", "FHTreatment"), c("rosette", "rest plant"), c("GrowthChamber"), c("adult"))
names(filtRosettesAdultComGC) <- c("TreatmentType", "SamplingType", "NameLocation", "PlantDevStage")

# Adult rosettes grown in filtrate on CHN roof
filtRosettesAdultFiltCHN <- list(c("FOHFiltrate", "FHFiltrate"), c("rosette", "rest plant"), c("CHNRoof"), c("adult"))
names(filtRosettesAdultFiltCHN) <- c("TreatmentType", "SamplingType", "NameLocation", "PlantDevStage")

# Adult rosettes grown in FH communities on CHN roof
filtRosettesAdultFHCHN <- list(c("FHTreatment"), c("rosette", "rest plant"), c("CHNRoof"), c("adult"))
names(filtRosettesAdultFHCHN) <- c("TreatmentType", "SamplingType", "NameLocation", "PlantDevStage")

# Adult rosettes grown in FH communities in growth chamber
filtRosettesAdultFHGC <- list(c("FHTreatment"), c("rosette", "rest plant"), c("GrowthChamber"), c("adult"))
names(filtRosettesAdultFHGC) <- c("TreatmentType", "SamplingType", "NameLocation", "PlantDevStage")

# Adult rosettes grown in FOH communities on CHN
filtRosettesAdultFOHCHN <- list(c("FOHTreatment"), c("rosette", "rest plant"), c("CHNRoof"), c("adult"))
names(filtRosettesAdultFOHCHN) <- c("TreatmentType", "SamplingType", "NameLocation", "PlantDevStage")

# Adult rosettes grown in FOH communities in GC
filtRosettesAdultFOHGC <- list(c("FOHTreatment"), c("rosette", "rest plant"), c("GrowthChamber"), c("adult"))
names(filtRosettesAdultFOHGC) <- c("TreatmentType", "SamplingType", "NameLocation", "PlantDevStage")

# Flowering rosettes grown in filtrates on CHN
filtRosettesFloweringFiltCHN <- list(c("FOHFiltrate", "FHFiltrate"), c("rosette", "rest plant"), c("CHNRoof"), c("flowering"))
names(filtRosettesFloweringFiltCHN) <- c("TreatmentType", "SamplingType", "NameLocation", "PlantDevStage")

# Flowering rosettes grown in FH communities on CHN
filtRosettesFloweringFHCHN <- list(c("FHTreatment"), c("rosette", "rest plant"), c("CHNRoof"), c("flowering"))
names(filtRosettesFloweringFHCHN) <- c("TreatmentType", "SamplingType", "NameLocation", "PlantDevStage")

# Flowering rosettes grown in FH communities in GC
filtRosettesFloweringFHGC <- list(c("FHTreatment"), c("rosette", "rest plant"), c("GrowthChamber"), c("flowering"))
names(filtRosettesFloweringFHGC) <- c("TreatmentType", "SamplingType", "NameLocation", "PlantDevStage")

# Flowering rosettes grown in FOH communities on CHN
filtRosettesFloweringFOHCHN <- list(c("FOHTreatment"), c("rosette", "rest plant"), c("CHNRoof"), c("flowering"))
names(filtRosettesFloweringFOHCHN) <- c("TreatmentType", "SamplingType", "NameLocation", "PlantDevStage")

# Flowering rosettes grown in FOH communities in GC
filtRosettesFloweringFOHGC <- list(c("FOHTreatment"), c("rosette", "rest plant"), c("GrowthChamber"), c("flowering"))
names(filtRosettesFloweringFOHGC) <- c("TreatmentType", "SamplingType", "NameLocation", "PlantDevStage")

# Flowering leaves grown in FOH communities on CHN
filtFloweringLeavesFOHCHN <- list(c("FOHTreatment"), c("leaves not touching soil"), c("CHNRoof"), c("flowering"))
names(filtFloweringLeavesFOHCHN) <- c("TreatmentType", "SamplingType", "NameLocation", "PlantDevStage")

# Flowering leaves grown in FOH communities in GC
filtFloweringLeavesFOHGC <- list(c("FOHTreatment"), c("leaves not touching soil"), c("GrowthChamber"), c("flowering"))
names(filtFloweringLeavesFOHGC) <- c("TreatmentType", "SamplingType", "NameLocation", "PlantDevStage")

# Flowering leaves grown in FH communities on CHN
filtFloweringLeavesFHCHN <- list(c("FHTreatment"), c("leaves not touching soil"), c("CHNRoof"), c("flowering"))
names(filtFloweringLeavesFHCHN) <- c("TreatmentType", "SamplingType", "NameLocation", "PlantDevStage")

# Flowering leaves grown in FH communities in GC
filtFloweringLeavesFHGC <- list(c("FHTreatment"), c("leaves not touching soil"), c("GrowthChamber"), c("flowering"))
names(filtFloweringLeavesFHGC) <- c("TreatmentType", "SamplingType", "NameLocation", "PlantDevStage")

# Flowers grown in FOH communities in GC
filtFlowersFOHGC <- list(c("FOHTreatment"), c("flowers"), c("GrowthChamber"), c("flowering"))
names(filtFlowersFOHGC) <- c("TreatmentType", "SamplingType", "NameLocation", "PlantDevStage")

# Flowers grown in FOH communties on CHN
filtFlowersFOHCHN <- list(c("FOHTreatment"), c("flowers"), c("CHNRoof"), c("flowering"))
names(filtFlowersFOHCHN) <- c("TreatmentType", "SamplingType", "NameLocation", "PlantDevStage")

# Flowers grown in FH communities in GC
filtFlowersFHGC <- list(c("FHTreatment"), c("flowers"), c("GrowthChamber"), c("flowering"))
names(filtFlowersFHGC) <- c("TreatmentType", "SamplingType", "NameLocation", "PlantDevStage")

# Flowers grown in FH communities on CHN
filtFlowersFHCHN <- list(c("FHTreatment"), c("flowers"), c("CHNRoof"), c("flowering"))
names(filtFlowersFHCHN) <- c("TreatmentType", "SamplingType", "NameLocation", "PlantDevStage")

  ##endregion

##endfold

##fold LOADING CLEAN DATA & STARTING LOG FILE FOR ANALYSES ----

#logAnalyses <- file(paste(analysRepert, "/analysesLog.txt", sep = ""), open = "wt")

#sink(file = logAnalyses, append = TRUE, type = "output")

if(isFALSE(exCleaning)){
  load(cleanDataPath)
  metaData <- metaData[!(rownames(metaData)%in%c("Zymo")),] # Exclusion of the zymo control that was not excluded during the cleaning steps
  abTab <- extr.abdata(ab_data = abTab, sples_list = rownames(metaData)) # Filtering of the abundance data after removal of the Zymo control
} # Loading of clean data previously generated

##endfold

##fold ADDITIONAL CHECKS FOR SEED CONTAMINATIONS

RepertorySeedConta <- paste(analysRepert, "/SeedContaminations/", sep="")

dir.create(RepertorySeedConta)

# Loading raw data to check the sterile plants

RawAbTab <- t(read.csv(abTabPath, header = TRUE, row.names = 1, sep = "\t", check.names = FALSE, stringsAsFactors = FALSE)) # Loading raw OTU table

RawAbTab <- RawAbTab[,!(colnames(RawAbTab)%in%taxToExclud)] # Removal of taxa that should be excluded

RawMetaData <- read.csv(metaDataPath, header = TRUE, row.names = 1, sep = "\t", check.names = FALSE, stringsAsFactors=FALSE) # Loading  metadata

rownames(RawMetaData)[which(rownames(RawMetaData)=="Zymo (at 0.1 ng/microL)")] <- "Zymo" # Replacement of the name for the Zymo control to match the name use in abundance data

RawMetaData[which(RawMetaData$uid=="Zymo (at 0.1 ng/microL)"), "uid"] <- "Zymo" # Same here, but in the column uid

RawMetaData$SamplingType <- gsub("rest plant", "rosette", RawMetaData$SamplingType) # Homogeneisation of terms

RawAbTab <- RawAbTab[,!(colnames(RawAbTab)%in%rownames(taxData[(taxData$Family=="Mitochondria")|(taxData$Order=="Chloroplast"),]))] # Removal of taxa being identified as Eukaryotic

RawAbTab <- RawAbTab[,!(colnames(RawAbTab)%in%c(SystematicContaInNegControls))] # Removal of taxa which were identified as systematic contaminations in negative controls during the cleaning of data

# Checks sterile plants for seed contaminations

SterilePlantSples = rownames(RawMetaData[RawMetaData$TreatmentType == "SterilePlantInAgar",]) # Sterile-plant samples

AbDataSterileSples <- extr.abdata(RawAbTab, SterilePlantSples) # Extraction of the abundance data for sterile-plant samples

TransAbDataSterileSples <- as.data.frame(t(AbDataSterileSples)) # Transposing of abundance data of samples collected from sterile plants

write.table(TransAbDataSterileSples, file=paste(RepertorySeedConta, "AbundanceTabSterilePlants.tsv", sep = ""), col.names=NA, row.names=TRUE, sep="\t")

PotSeedContaRemainingInCleanData <- PotContaFromSeeds[which(PotContaFromSeeds%in%colnames(abTab))] # Detection of potential contamination of seeds being detected in samples of the present library

PotSeedContaNotInRemainingCleanData <- PotContaFromSeeds[which(!(PotContaFromSeeds%in%colnames(abTab)))] # Detection of potential contamination of seeds not being detected in samples of the present library

TaxDataPotSeedContaRemainingInCleanData <- taxData[PotSeedContaRemainingInCleanData,] # Extaction of the taxonomy of potential contaminations from seeds

write.table(TaxDataPotSeedContaRemainingInCleanData, file=paste(RepertorySeedConta, "PotContaSeedsInCleanData.tsv", sep=""), sep="\t", col.names=NA, row.names=TRUE, quote=FALSE)

# Checking for the presence of seed contaminations in soil without plant having been grown in

abDataSoilWithoutPlant <- extr.abdata(abTab, rownames(metaData[metaData$TreatmentType%in%c("FHWitoutPlant", "FOHWithoutPlant"),])) # Extraction of the abundance data for soil controls without plant grown in

PotContaSeedsInSplesWithoutPlant <- intersect(PotSeedContaRemainingInCleanData, colnames(abDataSoilWithoutPlant)) # Potential seed sterilization being also detected in the soil pots without the plant

# Checking for the presence of seed contaminations in original soil samples

abDataOriginalSoils <- extr.abdata(abTab, rownames(metaData[metaData$SamplingType%in%c("original soil"),])) # Extraction of the abundance data for original soils

CandInOriginalSoils <- intersect(PotSeedContaRemainingInCleanData, colnames(abDataOriginalSoils)) # Seed contaminations being also detected in the community of original soil

# Final potential contamination from seeds

FinalContaSeeds <- setdiff(PotSeedContaRemainingInCleanData, CandInOriginalSoils)

TaxDataFinalContaFromSeeds <- taxData[FinalContaSeeds,] # Extraction of taxonomical data for the four bacteria that we finally considered as potential seed contaminations

write.table(TaxDataFinalContaFromSeeds, file=paste(RepertorySeedConta, "FinalContaSeedsInCleanData.tsv", sep=""), sep="\t", col.names=NA, row.names=TRUE, quote=FALSE)

##endfold

##fold GENERAL SUMMARY OF DATA ------------

plot(density(unlist(abTab)))

repertorySummaryData <- paste(analysRepert, "/SummaryDataset", sep = "") # Repertory to store general informations about the dataset without all controls used to build the library

dir.create(repertorySummaryData)

DataSummary <- as.data.frame(matrix(data=NA, ncol=1, nrow=6))

colnames(DataSummary) <- c("Value")

rownames(DataSummary) <- c("Total number of reads", "Average number of reads", "Average number of reads in CHN", "Average number of reads in GC", "Total number of taxa", "Total number of taxa in CHN")

DataSummary["Total number of reads", 1] <- sum(abTab) # Total number of reads in the entire dataset

DataSummary["Average number of reads", 1] <- mean(rowSums(abTab)) # Average number of reads in the complete dataset

DataSummary["Total number of taxa", 1] <- ncol(abTab) # Total number of taxa detected in the study

FiltChnData <- filterData(abData = abTab, metaData = metaData, filter = filtSamplesCHN) # Filtering data for all samples collected on CHN

DataSummary["Average number of reads in CHN", 1] = mean(rowSums(FiltChnData$abDataFilt)) # Calculation of the average number of reads for these CHN samples

DataSummary["Total number of taxa in CHN", 1] = ncol(FiltChnData$abDataFilt) # Number of taxa detected outside

FiltGCData <- filterData(abData = abTab, metaData = metaData, filter = filtSamplesGC) # Filtering data for all samples collected in GC

DataSummary["Average number of reads in GC", 1] <- mean(rowSums(FiltGCData$abDataFilt)) # Calculation of the average number of reads for these GC samples

DataSummary["Total number of taxa in GC", 1] <- ncol(FiltGCData$abDataFilt)

write.table(DataSummary, file = paste(repertorySummaryData, "/GeneralSummaryDataset.tsv", sep = ""), col.names = NA, row.names = TRUE, sep = "\t", quote = FALSE)

DataNoDup <- keepOneDup(abData = abTab, metaData=metaData, all = TRUE, larger = TRUE) # Removal of all duplicated samples, and conservation of the largest one with regard to the number of reads

DfSpleNumbersInLevelsWithoutDuplicates <- NumSpleRichnessComparisons(AbData=DataNoDup$noDupAbData, MetaData=DataNoDup$noDupMetaData, ListColToMerge=c("NameLocation", "TreatmentType", "SamplingType")) # Counting the number of samples in each teatment-location-sample type categories

write.table(DfSpleNumbersInLevelsWithoutDuplicates, file = paste(repertorySummaryData, "/SampleCountsNoDuplicates.tsv", sep = ""), col.names=NA, row.names = TRUE, sep = "\t", quote = FALSE)

##endfold

##fold RICHNESS & EVENESS -----------

repertoryRichness <- paste(analysRepert, "/RichnessEveness", sep = "") # Repertory to store informations about richness of communities

dir.create(repertoryRichness)

DataNoDup <- keepOneDup(abData = abTab, metaData=metaData, all = TRUE, larger = TRUE) # Removal of all duplicated samples, and conservation of the largest one with regard to the number of reads

SmallestSample <- min(rowSums(DataNoDup$noDupAbData))

RichnessOriginalSoil <- RichnessComparisons(AbData = DataNoDup$noDupAbData, MetaData = DataNoDup$noDupMetaData, ListColToMerge = c("NameLocation", "TreatmentType"), smallSple = FALSE, numReads = SmallestSample, filter = FiltOriginalSoil)

pdf(paste(repertoryRichness, "/RichnessOriginalSoil.pdf", sep = ""), width = 2, height = 5)
RichnessOriginalSoil
graphics.off()

EvenessOriginalSoil <- EvenessComparisons(AbData = DataNoDup$noDupAbData, MetaData = DataNoDup$noDupMetaData, ListColToMerge = c("NameLocation", "TreatmentType"), smallSple = FALSE, numReads = SmallestSample, filter = FiltOriginalSoil)

pdf(paste(repertoryRichness, "/EvenessOriginalSoil.pdf", sep = ""), width = 2, height = 5)
EvenessOriginalSoil
graphics.off()

RichnessPlotSoil <- RichnessComparisons(AbData = DataNoDup$noDupAbData, MetaData = DataNoDup$noDupMetaData, ListColToMerge = c("NameLocation", "TreatmentType"), smallSple = FALSE, numReads = SmallestSample, filter = FiltSoilNoOriginal)

pdf(file = paste(repertoryRichness, "/RichnessSoilSamples.pdf", sep = ""), width = 5, height = 5)
RichnessPlotSoil
graphics.off()

EvenessPlotSoil <- EvenessComparisons(AbData = DataNoDup$noDupAbData, MetaData = DataNoDup$noDupMetaData, ListColToMerge = c("NameLocation", "TreatmentType"), smallSple = FALSE, numReads = SmallestSample, filter = FiltSoilNoOriginal)

pdf(file = paste(repertoryRichness, "/EvenessSoilSamples.pdf", sep = ""), width = 5, height = 5)
EvenessPlotSoil
graphics.off()

RichnessPlotRosettes <- RichnessComparisons(AbData = DataNoDup$noDupAbData, MetaData = DataNoDup$noDupMetaData, ListColToMerge = c("NameLocation", "TreatmentType"), smallSple = FALSE, numReads = SmallestSample, filter = FiltRosettes)

pdf(file = paste(repertoryRichness, "/RichnessRosettesSamples.pdf", sep = ""), width = 5, height = 5)
RichnessPlotRosettes
graphics.off()

EvenessPlotRosettes <- EvenessComparisons(AbData = DataNoDup$noDupAbData, MetaData = DataNoDup$noDupMetaData, ListColToMerge = c("NameLocation", "TreatmentType"), smallSple = FALSE, numReads = SmallestSample, filter = FiltRosettes)

pdf(file = paste(repertoryRichness, "/EvenessRosettesSamples.pdf", sep = ""), width = 5, height = 5)
EvenessPlotRosettes
graphics.off()

RichnessPlotLeavesNotTouch <- RichnessComparisons(AbData = DataNoDup$noDupAbData, MetaData = DataNoDup$noDupMetaData, ListColToMerge = c("NameLocation", "TreatmentType"), smallSple = FALSE, numReads = SmallestSample, filter = FiltLeavesNotTouch)

pdf(file = paste(repertoryRichness, "/RichnessLeavesNotTouchSoilSamples.pdf", sep = ""), width = 5, height = 5)
RichnessPlotLeavesNotTouch
graphics.off()

EvenessPlotLeavesNotTouch <- EvenessComparisons(AbData = DataNoDup$noDupAbData, MetaData = DataNoDup$noDupMetaData, ListColToMerge = c("NameLocation", "TreatmentType"), smallSple = FALSE, numReads = SmallestSample, filter = FiltLeavesNotTouch)

pdf(file = paste(repertoryRichness, "/EvenessLeavesNotTouchSoilSamples.pdf", sep = ""), width = 5, height = 5)
EvenessPlotLeavesNotTouch
graphics.off()

RichnessPlotFlowers <- RichnessComparisons(AbData = DataNoDup$noDupAbData, MetaData = DataNoDup$noDupMetaData, ListColToMerge = c("NameLocation", "TreatmentType"), smallSple = FALSE, numReads = SmallestSample, filter = FiltFlowers)

pdf(file = paste(repertoryRichness, "/RichnessFlowersSamples.pdf", sep = ""), width = 5, height = 5)
RichnessPlotFlowers
graphics.off()

EvenessPlotFlowers <- EvenessComparisons(AbData = DataNoDup$noDupAbData, MetaData = DataNoDup$noDupMetaData, ListColToMerge = c("NameLocation", "TreatmentType"), smallSple = FALSE, numReads = SmallestSample, filter = FiltFlowers)

pdf(file = paste(repertoryRichness, "/EvenessFlowerSamples.pdf", sep = ""), width = 5, height = 5)
EvenessPlotFlowers
graphics.off()

##endfold

##fold COMMUNITY COMPOSITIONS

RepertoryComposition <- paste(analysRepert, "/CommunityCompositions", sep = "")

dir.create(RepertoryComposition)

if(identical(basisTaxNames, "Zotu")){

  PhylaInTaxData <- unique(taxData$Phylum) # Extraction of classes present in data

  write(PhylaInTaxData, file = paste(RepertoryComposition, "/ListPhyla.txt", sep = ""))

  TaxaPPhylum <- rownames(taxData[taxData$Phylum == "P",]) # This bacteria is in a phylum called "P". We BLAST the sequence and got the following classification Bacteria; Proteobacteria; Alphaproteobacteria; Caulobacterales; Caulobacteraceae; Phenylobacterium

  taxData[TaxaPPhylum, ] <- c("Bacteria", "Proteobacteria", "Alphaproteobacteria", "Caulobacterales", "Caulobacteraceae", "Phenylobacterium", "unidentified")

  TaxaAcPhylum <- rownames(taxData[taxData$Phylum == "Ac",]) # These bacteria are in a phylum called "Ac".

  # For Zotu2093 we found Acidobacteria with 100% identity in BLAST
  # For Zotu5474 we did not find any identification in BLAST

  taxData["Zotu2093", "Phylum"] <- "Acidobacteria" # Correction of Zotu2093

  taxData["Zotu5474", "Phylum"] <- "unidentified" # Correction of Zotu5474

  PhylaInTaxDataAftCorrec <- unique(taxData$Phylum) # Extraction of classes present in data after corrections

  write(PhylaInTaxDataAftCorrec, file = paste(RepertoryComposition, "/ListPhylaAftCorrec.txt", sep = ""))

  ClassesInTaxData <- unique(taxData$Class) # Extraction of classes present in data

  write(ClassesInTaxData, file = paste(RepertoryComposition, "/ListClass.txt", sep = ""))

  TaxaUncultBact <- rownames(taxData[taxData$Class == "uncultured bacterium",])

  taxData[TaxaUncultBact, "Class"] <- "unidentified" # Replacement of class "uncultured bacterium" by unidentified

  TaxaMetagenBact <- rownames(taxData[taxData$Class == "metagenome",])

  taxData[TaxaMetagenBact, "Class"] <- "unidentified" # Replacement of class "metagenome" by unidentified

  TaxaSHA26Bact <- rownames(taxData[taxData$Class == "SHA-26",])

  taxData[TaxaSHA26Bact, "Class"] <- "unidentified"

  TaxaS0134TerGroupBact <- rownames(taxData[taxData$Class == "S0134 terrestrial group",])

  taxData[TaxaS0134TerGroupBact, "Class"] <- "unidentified"

  Taxa03197L14Bact <- rownames(taxData[taxData$Class == "0319-7L14",])

  taxData[Taxa03197L14Bact, "Class"] <- "unidentified"

  TaxaAKAU4049Bact <- rownames(taxData[taxData$Class == "AKAU4049",])

  taxData[TaxaAKAU4049Bact, "Class"] <- "unidentified"

  TaxaVadinHA49Bact <- rownames(taxData[taxData$Class == "vadinHA49",])

  taxData[TaxaVadinHA49Bact, "Class"] <- "unidentified"

  ClassesInTaxDataCorrect <- unique(taxData$Class) # Extraction of classes present in data

  write(ClassesInTaxDataCorrect, file = paste(RepertoryComposition, "/ListClassCorrected.txt", sep = ""))

  taxData$PhylumClass <- paste(taxData$Phylum, taxData$Class, sep = " / ") # Creation of a column and class and Phylum

  taxData[taxData$PhylumClass == "unidentified / unidentified", "PhylumClass"] <- "unidentified" # Replacement of "unidentified / unidentified" by "unidentified"

  # Definition of colors

  class_colors <- c("Proteobacteria / Alphaproteobacteria" = "green",
  "Proteobacteria / Gammaproteobacteria" = "green4",
  "Proteobacteria / Deltaproteobacteria" = "greenyellow",

  "Bacteroidetes / Bacteroidia" = "blue4",
  "Bacteroidetes / Ignavibacteria" = "blue2",

  "Firmicutes / Clostridia" = "goldenrod3",
  "Firmicutes / Bacilli" = "goldenrod2",
  "Firmicutes / Erysipelotrichia" = "goldenrod1",
  "Firmicutes / Negativicutes" = "goldenrod",
  "Firmicutes / Limnochordia" = "gold",

  "Deinococcus-Thermus / Deinococci" = "darkgray",

  "Actinobacteria / Actinobacteria" = "red",
  "Actinobacteria / Thermoleophilia" = "firebrick4",
  "Actinobacteria / Acidimicrobiia" = "firebrick3",
  "Actinobacteria / Acidimicrobiia" = "firebrick2",
  "Actinobacteria / MB-A2-108" = "firebrick1",
  "Actinobacteria / unidentified" = "firebrick",
  "Actinobacteria / Rubrobacteria" = "indianred3",
  "Actinobacteria / Coriobacteriia" = "indianred1",

  "Acidobacteria / Acidobacteriia" = "darkorchid",
  "Acidobacteria / Holophagae" = "darkorchid1",
  "Acidobacteria / Subgroup 6" = "darkorchid2",
  "Acidobacteria / unidentified" = "darkorchid3",
  "Acidobacteria / Thermoanaerobaculia" = "darkorchid4",
  "Acidobacteria / Subgroup 5" = "darkviolet",
  "Acidobacteria / Subgroup 22" = "darkslateblue",

  "Chloroflexi / TK10" = "bisque4",
  "Chloroflexi / Ktedonobacteria" = "bisque3",
  "Chloroflexi / Chloroflexia" = "bisque2",
  "Chloroflexi / Dehalococcoidia" = "bisque1",
  "Chloroflexi / unidentified" = "bisque",
  "Chloroflexi / AD3" = "beige",
  "Chloroflexi / Anaerolineae" = "cornsilk2",
  "Chloroflexi / JG30-KF-CM66" = "cornsilk1",

  "Cyanobacteria / Oxyphotobacteria" = "aquamarine2",
  "Cyanobacteria / Sericytochromatia" = "aquamarine3",

  "Armatimonadetes / Armatimonadia" = "gray11",
  "Armatimonadetes / Fimbriimonadia" = "gray12",

  "Chlamydiae / Chlamydiae" = "gray21",

  "Gemmatimonadetes / unidentified" = "gray26",
  "Gemmatimonadetes / Gemmatimonadetes" = "gray27",
  "Gemmatimonadetes / Longimicrobia" = "gray28",

  "Verrucomicrobia / Verrucomicrobiae" = "gray43",

  "Elusimicrobia / Elusimicrobia" = "gray47",

  "Patescibacteria / Saccharimonadia" = "gray51",

  "Dadabacteria / Dadabacteriia" = "gray56",

  "Fusobacteria / Fusobacteriia" = "gray61",

  "Dependentiae / Babeliae" = "gray66",

  "FBP / unidentified" = "gray70",

  "Planctomycetes / Phycisphaerae" = "gray74",
  "Planctomycetes / unidentified" = "gray74",

  "Nitrospirae / Nitrospira" = "gray80",

  "Fibrobacteres / Fibrobacteria" = "gray85",

  "unidentified" = "black")

  DataNoDup <- keepOneDup(abData = abTab, metaData=metaData, all = TRUE, larger = TRUE) # Removal of all duplicated samples, and conservation of the largest one with regard to the number of reads

  SmallestSample <- min(rowSums(DataNoDup$noDupAbData))

  # List of filters to use to represent FOH soil communities
CompListFilters <- list("Original FO soil" = FiltOriginalSoilFOH, "Soil inoculated with FO community outside" = FiltFOHSoilNoOriginalCHN, "Soil inoculated with FO community in growth chamber" = FiltFOHSoilNoOriginalGC, "Original F soil" = FiltOriginalSoilFH, "Soil inoculated with F community outside" = FiltFHSoilNoOriginalCHN, "Soil inoculated with F community in growth chamber" = FiltFHSoilNoOriginalGC, "Rosettes grown in FO communities outside" = FiltRosettesFOHCHN, "Rosettes grown in FO communities in growth chamber" = FiltRosettesFOHGC, "Rosettes grown in F communities outside" = FiltRosettesFHCHN, "Rosettes grown in F communities in growth chamber" = FiltRosettesFHGC, "Flowers grown in FO communities outside" = FiltFlowersFOHCHN, "Flowers grown in FO communities in growth chamber" = FiltFlowersFOHGC, "Flowers grown in F communities outside" = FiltFlowersFHCHN, "Flowers grown in F communities in growth chamber" = FiltFlowersFHGC)

  ComCompo <- CompoComparisons(AbData = DataNoDup$noDupAbData, MetaData = DataNoDup$noDupMetaData, smallSple = FALSE, numReads = SmallestSample, filter = CompListFilters[[1]], TaxData = taxData, TaxColToUse = "PhylumClass")
  ComCompo$SampleType = names(CompListFilters)[1]

  for(i in 2:length(CompListFilters)){
    TempCompoData <- CompoComparisons(AbData = DataNoDup$noDupAbData, MetaData = DataNoDup$noDupMetaData, smallSple = FALSE, numReads = SmallestSample, filter = CompListFilters[[i]], TaxData = taxData, TaxColToUse = "PhylumClass")
    TempCompoData$SampleType = names(CompListFilters)[i]
    ComCompo <- rbind(ComCompo, TempCompoData)}

  write.table(ComCompo, file=paste(RepertoryComposition, "/CommunitiesCompoRelAb.tsv", sep = ""), col.names = TRUE, row.names = FALSE, sep = "\t", quote = FALSE)

  ComCompo$SampleType <- factor(ComCompo$SampleType, levels=c("Original F soil", "Original FO soil", "Soil inoculated with F community in growth chamber", "Soil inoculated with F community outside", "Soil inoculated with FO community in growth chamber", "Soil inoculated with FO community outside", "Rosettes grown in F communities in growth chamber", "Rosettes grown in F communities outside", "Rosettes grown in FO communities in growth chamber", "Rosettes grown in FO communities outside", "Flowers grown in F communities in growth chamber", "Flowers grown in F communities outside", "Flowers grown in FO communities in growth chamber", "Flowers grown in FO communities outside"))

  ComCompo$Taxa <- factor(ComCompo$Taxa, levels = levels(ComCompo$Taxa)[order(levels(ComCompo$Taxa))]) # Reordering Taxa by alphabetical order

  ComCompoPlot <- ggplot(data = ComCompo, aes(x = SampleType, y = RelativeAbundance, fill = Taxa))+ geom_bar(stat = "identity") + scale_fill_manual(values = class_colors) + theme(axis.text.x = element_text(angle = 45, hjust = 1, vjust = 1), legend.position="right", panel.grid = element_blank(), panel.border = element_blank()) + guides(fill=guide_legend(ncol=1)) + ylab("Relative Abundance") + xlab("")

  pdf(file = paste(RepertoryComposition, "/CommunitiesCompoRelAb.pdf", sep = ""), width = 12, height = 15)
  print(ComCompoPlot)
  graphics.off()

}

##endfold

##fold HIERARCHICAL CLUSTERING ---------

# To avoid duplication of code to conduct clustering analyses with average, complete linkage, and bray and binary bray, we changed the option in the generic lists of arguments and re-execute the chunk of code bellow

repertoryHC <- paste(analysRepert, "/hierarchicalClustering", sep = "")

dir.create(repertoryHC)

listFilterHCCHN <- list("All samples from CHN" = filtSamplesCHN, "All samples from CHN at flowering stage" = filtSamplesFloCHN, "All samples from CHN at flowering stage but rosettes" = filtSamplesFloCHNNoRosettes, "All samples with communities CHN" = filtSamplesComCHN, "All samples from CHN with communities at flowering stage" = filtSamplesComFloweringCHN, "Rosettes grown communities CHN" = filtRosettesCommCHN, "Flowering rosettes grown communities CHN" = filtRosettesFloweringComCHN, "Adult rosettes grown communities CHN" = filtRosettesAdultComCHN, "Flowering leaves not touching soil grown communities CHN" = filtLeavesFloweringComCHN, "Flowers grown communities CHN" = filtFlowersComCHN, "Samples grown in filtrates CHN" = filtSamplesFiltCHN, "Rosettes grown in filtrates CHN" = filtRosettesFiltCHN, "Adult rosettes grown in filtrate CHN" = filtRosettesAdultFiltCHN, "Flowering rosettes grown in filtrate CHN" = filtRosettesFloweringFiltCHN, "Flowering leaves not touching soil grown filtrates CHN" = filtLeavesFloweringFiltCHN, "Flowers grown in filtrates CHN" = filtFlowersFiltCHN) # List of filters to use in analyses

listFilterHCGC <- list("All samples from GC" = filtSamplesGC, "All samples from GC at flowering stage" = filtSamplesFloGC, "All samples with communities from GC" = filtSamplesComGC, "Rosettes grown in communities GC" = filtRosettesCommGC, "Adult rosettes grown communities GC" = filtRosettesAdultComGC, "Flowering rosettes grown communities GC" = filtRosettesFloweringComGC, "Adult leaves not touching soil communities GC" = filtLeavesAdultComGC, "Flowering leaves not touching soil communities GC" = filtLeavesFloweringComGC, "Flowers grown communities GC" = filtFlowersComGC, "All samples grown in filtrates GC" = filtSamplesFiltGC) # List of Filter to use in analyses of samples from the growth chamber. We used a separate list to avoid generation of huge objects.

##region   Max rarefaction for each sample types (number of reads in smaller sample of the analyzed set of samples) ----

repertoryHCMaxRaref <- paste(repertoryHC, "/hcBrayMaxRarefComp", sep = "")

dir.create(repertoryHCMaxRaref)

genericListArgMaxRaref <- list(filter = NA, titleAnalysis = NA, abData = abTab, metaData = metaData, methodHC = "complete", binaryBray = FALSE, rarefyData = TRUE, smallSple = TRUE, numReads = NULL, exclSmalls = FALSE, nrep = 1000, columnForTipsColors = "TreatmentType", columnForEdgeColor = "SamplingType", colorPalette = colorPalette, consensusLevel = 0.5) # A generic list used to set up the function hierarchicalClustCpltProces in the for loop bellow

#     All soil samples ----

genericListArgMaxRarefSoil <- genericListArgMaxRaref
genericListArgMaxRarefSoil$columnForEdgeColor = "NameLocation" # Change of one option to color branches according to location
genericListArgMaxRarefSoil$filter <- filtSoilSamples # Definition of the filter used in the next clustering analysis
tempTitle <- "All_soil_samples" # The title of the analysis
genericListArgMaxRarefSoil$titleAnalysis <-  tempTitle
HCResultsMaxRarefSoilSples <- do.call("hierarchicalClustCpltProces", genericListArgMaxRarefSoil) # Hierarchical clustering procedure
pdf(file = paste(repertoryHCMaxRaref, "/", tempTitle, ".pdf", sep = ""), width = 10, height = 10)
do.call("grid.arrange", list(HCResultsMaxRarefSoilSples$figureHC$plotDendro, HCResultsMaxRarefSoilSples$figureHC$heatMap, HCResultsMaxRarefSoilSples$consensusMultiHC$plotConsens, HCResultsMaxRarefSoilSples$consensusBootHC$plotConsens, ncol = 2, nrow = 2))
graphics.off()
save(HCResultsMaxRarefSoilSples, file = paste(repertoryHCMaxRaref, "/All_Soil_Samples.RData", sep = ""))
remove(HCResultsMaxRarefSoilSples)

#     CHN roof communities ----

for(i in 1:length(listFilterHCCHN)){
  tempFilter <- listFilterHCCHN[[i]] # Filter used in the current analysis
  genericListArgMaxRaref$filter <- tempFilter
  tempTitle <- gsub(" ", "_", names(listFilterHCCHN[i])) # The title of the analysis is the title of the filter in listFilterHC
  genericListArgMaxRaref$titleAnalysis <-  tempTitle
  tempHCResultsMaxRarefCHN <- do.call("hierarchicalClustCpltProces", genericListArgMaxRaref) # Hierarchical clustering procedure
  pdf(file = paste(repertoryHCMaxRaref, "/", tempTitle, ".pdf", sep = ""), width = 10, height = 10)
  do.call("grid.arrange", list(tempHCResultsMaxRarefCHN$figureHC$plotDendro, tempHCResultsMaxRarefCHN$figureHC$heatMap, tempHCResultsMaxRarefCHN$consensusMultiHC$plotConsens, tempHCResultsMaxRarefCHN$consensusBootHC$plotConsens, ncol = 2, nrow = 2))
  graphics.off()
  save(tempHCResultsMaxRarefCHN, file = paste(repertoryHCMaxRaref, "/", tempTitle, ".RData", sep = ""))
  remove(tempHCResultsMaxRarefCHN)
}

#     GC communities ----

for(i in 1:length(listFilterHCGC)){
  tempFilter <- listFilterHCGC[[i]] # Filter used in the current analysis
  genericListArgMaxRaref$filter <- tempFilter
  tempTitle <- gsub(" ", "_", names(listFilterHCGC[i])) # The title of the analysis is the title of the filter in listFilterHC
  genericListArgMaxRaref$titleAnalysis <-  tempTitle
  tempHCResultsMaxRarefGC <- do.call("hierarchicalClustCpltProces", genericListArgMaxRaref) # Hierarchical clustering procedure
  pdf(file = paste(repertoryHCMaxRaref, "/", tempTitle, ".pdf", sep = ""), width = 10, height = 10)
  do.call("grid.arrange", list(tempHCResultsMaxRarefGC$figureHC$plotDendro, tempHCResultsMaxRarefGC$figureHC$heatMap, tempHCResultsMaxRarefGC$consensusMultiHC$plotConsens, tempHCResultsMaxRarefGC$consensusBootHC$plotConsens, ncol = 2, nrow = 2))
  graphics.off()
  save(tempHCResultsMaxRarefGC, file = paste(repertoryHCMaxRaref, "/", tempTitle, ".RData", sep = ""))
  remove(tempHCResultsMaxRarefGC)
}

#     All plant samples from CHN and GC at flowering stage ----

genericListArgMaxRaref$filter <- filtFloPlantSamples
tempTitle <- "All_sples_at_flo_stage" # The title of the analysis
genericListArgMaxRaref$titleAnalysis <- tempTitle
tempHCResultsMaxRarefFloSples <- do.call("hierarchicalClustCpltProces", genericListArgMaxRaref) # Hierarchical clustering procedure
pdf(file = paste(repertoryHCMaxRaref, "/", tempTitle, ".pdf", sep = ""), width = 10, height = 10)
do.call("grid.arrange", list(tempHCResultsMaxRarefFloSples$figureHC$plotDendro, tempHCResultsMaxRarefFloSples$figureHC$heatMap, tempHCResultsMaxRarefFloSples$consensusMultiHC$plotConsens, tempHCResultsMaxRarefFloSples$consensusBootHC$plotConsens, ncol = 2, nrow = 2))
graphics.off()
save(tempHCResultsMaxRarefFloSples, file = paste(repertoryHCMaxRaref, "/", tempTitle, ".RData", sep = ""))
remove(tempHCResultsMaxRarefFloSples)

# All samples inoculated with communities in GC and all samples at flowering stage from CHN_GC

SplesGcWithComFloStage <- rownames(metaData[(metaData$TreatmentType%in%c("FHTreatment", "FOHTreatment"))&(metaData$SamplingType%in%c("rosette", "rest plant", "flowers", "leaves not touching soil"))&(metaData$NameLocation%in%c("GrowthChamber"))&(metaData$PlantDevStage%in%c("flowering")),])
SplesChnFloStage <- rownames(metaData[(metaData$TreatmentType%in%c("FHTreatment", "FOHTreatment", "FHFiltrate", "FOHFiltrate"))&(metaData$SamplingType%in%c("rosette", "rest plant", "flowers", "leaves not touching soil"))&(metaData$NameLocation%in%c("CHNRoof"))&(metaData$PlantDevStage%in%c("flowering")),])
TempMetaFiltered <- metaData[c(SplesGcWithComFloStage, SplesChnFloStage),] # Filtering of meta dataset
TempAbFiltered <- extr.abdata(ab_data = abTab, sples_list = rownames(TempMetaFiltered)) # Filtering of abundance data
TempGenericListArg <- genericListArgMaxRaref
TempGenericListArg$filter <- FALSE
tempTitle <- "All_sples_CHN_and_inoculated_GC_Flo_stage" # The title of the analysis
TempGenericListArg$titleAnalysis <- tempTitle
TempGenericListArg$abData <- TempAbFiltered
TempGenericListArg$metaData <- TempMetaFiltered
TempHCResultsMaxRarefCHNGCInocFlo <- do.call("hierarchicalClustCpltProces", TempGenericListArg) # Hierarchical clustering procedure
pdf(file = paste(repertoryHCMaxRaref, "/", tempTitle, ".pdf", sep = ""), width = 10, height = 10)
do.call("grid.arrange", list(TempHCResultsMaxRarefCHNGCInocFlo$figureHC$plotDendro, TempHCResultsMaxRarefCHNGCInocFlo$figureHC$heatMap, TempHCResultsMaxRarefCHNGCInocFlo$consensusMultiHC$plotConsens, TempHCResultsMaxRarefCHNGCInocFlo$consensusBootHC$plotConsens, ncol = 2, nrow = 2))
graphics.off()
save(TempHCResultsMaxRarefCHNGCInocFlo, file = paste(repertoryHCMaxRaref, "/", tempTitle, ".RData", sep = ""))
remove(TempHCResultsMaxRarefCHNGCInocFlo, TempGenericListArg)

##endregion

##region   At the same depth of rarefaction for all sample types ----

# Rarefaction at the number of reads in the smallest sample from pots with communities on CHN

repertoryHCEqualRaref <- paste(repertoryHC, "/hcBrayEqualRarefComp", sep = "")

dir.create(repertoryHCEqualRaref)

allPlantSplesCHN <- filterData(metaData = metaData, abData = abTab, filter = filtPlantSamplesCHN) # Filtering data for all plant samples of CHN

numbReadRarefEqualRaref <- min(rowSums(allPlantSplesCHN$abDataFilt)) # The library size of the smallest sample in this set of samples

genericListArgEqualRaref <- list(filter = NA, titleAnalysis = NA, abData = abTab, metaData = metaData, methodHC = "complete", binaryBray = FALSE, rarefyData = TRUE, smallSple = FALSE, numReads = numbReadRarefEqualRaref, exclSmalls = TRUE, nrep = 1000, columnForTipsColors = "TreatmentType", columnForEdgeColor = "SamplingType", colorPalette = colorPalette, consensusLevel = 0.5) # A generic list used to set up the function hierarchicalClustCpltProces in the for loop bellow

#     CHN communities ----

listHCResultsEqualRarefCHN <- list()

for(i in 5:length(listFilterHCCHN)){
    tempFilter <- listFilterHCCHN[[i]] # Filter used in the current analysis
    genericListArgEqualRaref$filter <- tempFilter
    tempTitle <- gsub(" ", "_", names(listFilterHCCHN[i])) # The title of the analysis is the title of the filter in listFilterHC
    genericListArgEqualRaref$titleAnalysis <-  tempTitle
    listHCResultsEqualRarefCHN[[tempTitle]] <- do.call("hierarchicalClustCpltProces", genericListArgEqualRaref) # Hierarchical clustering procedure
    pdf(file = paste(repertoryHCEqualRaref, "/", tempTitle, ".pdf", sep = ""), width = 10, height = 10)
    do.call("grid.arrange", list(listHCResultsEqualRarefCHN[[tempTitle]]$figureHC$plotDendro, listHCResultsEqualRarefCHN[[tempTitle]]$figureHC$heatMap, listHCResultsEqualRarefCHN[[tempTitle]]$consensusMultiHC$plotConsens, listHCResultsEqualRarefCHN[[tempTitle]]$consensusBootHC$plotConsens, ncol = 2, nrow = 2))
    graphics.off()
}

save(listHCResultsEqualRarefCHN, file = paste(repertoryHCEqualRaref, "/CHN.RData", sep = ""))

##endregion

##endfold

##fold IDENTIFICATION BY HIERARCHICAL CLUSTERING OF THE OTUs RESPONSIBLE FOR CLUSTERING OF FLOWERS ----

##region Identification of candidates

repertoryHCMaxRarefCand <- paste(analysRepert, "/hierarchicalClustering/hcBrayMaxRarefCompCand", sep = "") # Repertory to store analyses of candidates bacteria

dir.create(repertoryHCMaxRarefCand)

listSamplesFlowers <- rownames(metaData[(metaData$SamplingType == "flowers")&(metaData$PlantDevStage == "flowering")&(metaData$NameLocation == "CHNRoof"),]) # Identification of floral samples from CHN

allSplesCHNFloData <- filterData(abData = abTab, metaData = metaData, filter = filtSamplesFloCHN) # Filtering data for all samples collected on CHN roof at the floral developmental stage.

CandFromMultiRaref <- multipleIdentifClustCandidates(abData=allSplesCHNFloData$abDataFilt, metaData=allSplesCHNFloData$metaDataFilt, numbRep=1000, minAb=0, rarefDepth=min(rowSums(allSplesCHNFloData$abDataFilt)), listSamplesOfInterest=listSamplesFlowers, minNumbOfSplesWithTaxa=2, methodHC="complete", minNumbFloSplesInClust=2, binaryBray = FALSE, titleAnalysis="CandidatesFromMultiRaref") # Identification of the candidates from multiple rarefactionsm without restrictions on abundances

CandFromMultiRaref10Reads <- multipleIdentifClustCandidates(abData=allSplesCHNFloData$abDataFilt, metaData=allSplesCHNFloData$metaDataFilt, numbRep=1000, minAb=10, rarefDepth=min(rowSums(allSplesCHNFloData$abDataFilt)), listSamplesOfInterest=listSamplesFlowers, minNumbOfSplesWithTaxa=2, methodHC="complete", minNumbFloSplesInClust=2, binaryBray = FALSE, titleAnalysis="CandidatesFromMultiRaref") # Identification of the candidates from multiple rarefactionsm and which have at least 10 reads in one of the samples at each rarefaction

save(CandFromMultiRaref, file = paste(repertoryHCMaxRarefCand, "/CandFromMultiRaref.RData", sep = ""))

save(CandFromMultiRaref10Reads, file = paste(repertoryHCMaxRarefCand, "/CandFromMultiRaref10Reads.RData", sep = ""))

CandSystematicallyIdentif <- TaxaCandidates(CandFromMultiRaref, PercentOfRecovery=1) # Indentification of taxa systematically identified

CandSystematicallyIdentif10Reads <- TaxaCandidates(CandFromMultiRaref10Reads,  PercentOfRecovery=1) # Identification of taxa with at least 10 reads systematically identified

CandSystematicallyIdentifTaxo <- taxData[CandSystematicallyIdentif,] # Taxonomical data of the candidates systematically detected

CandSystematicallyIdentif10ReadsTaxo <- taxData[CandSystematicallyIdentif10Reads,] # Taxonomical data of the candidates with at least 10 reads and systematically detected

write.table(CandSystematicallyIdentifTaxo, file = paste(repertoryHCMaxRarefCand, "/TaxoCandSystIdentif.tsv", sep = ""), col.names = NA, row.names = TRUE, sep = "\t", quote = FALSE)

write.table(CandSystematicallyIdentif10ReadsTaxo, file = paste(repertoryHCMaxRarefCand, "/TaxoCandSystIdentif10ReadsMin.tsv", sep = ""), col.names = NA, row.names = TRUE, sep = "\t", quote = FALSE)

# Testing that after removal of systematic candidates, we do not find the floral cluster anymore.

abTabNoSystCand <- abTab[,!(colnames(abTab)%in%CandSystematicallyIdentif)] # Removal of bacteria identified as systemtic candidates with the multi-rarefaction procedure from the abundance dataset

HcCHNFloSplesNoSystCand <- hierarchicalClustCpltProces(filter=filtSamplesFloCHN, abData = abTabNoSystCand, metaData = metaData, methodHC="complete", binaryBray=FALSE, rarefyData=TRUE, smallSple = TRUE, numReads = NULL, exclSmalls = TRUE, titleAnalysis = "TestWithoutSystCand", nrep = 1000, columnForTipsColors="TreatmentType", columnForEdgeColor= "SamplingType", colorPalette = colorPalette, consensusLevel = 0.5)
pdf(file = paste(repertoryHCMaxRarefCand, "/HcWithoutSystCand.pdf", sep = ""), width = 10, height = 10)
do.call("grid.arrange", list(HcCHNFloSplesNoSystCand$figureHC$plotDendro, HcCHNFloSplesNoSystCand$figureHC$heatMap, HcCHNFloSplesNoSystCand$consensusMultiHC$plotConsens, HcCHNFloSplesNoSystCand$consensusBootHC$plotConsens, ncol = 2, nrow = 2))
graphics.off()
save(HcCHNFloSplesNoSystCand, file = paste(repertoryHCMaxRarefCand, "/HcWithoutSystCand.RData", sep = ""))
remove(HcCHNFloSplesNoSystCand)

# Testing that after removal of systematic candidates with at least 10 reads, we do not find the floral cluster anymore.

abTabNoSystCand10Reads <- abTab[,!(colnames(abTab)%in%CandSystematicallyIdentif10Reads)] # Removal of bacteria identified as systemtic candidates and with at least 10 reads with the multi-rarefaction procedure from the abundance dataset

HcCHNFloSplesNoSystCand10Reads <- hierarchicalClustCpltProces(filter=filtSamplesFloCHN, abData = abTabNoSystCand10Reads, metaData = metaData, methodHC="complete", binaryBray=FALSE, rarefyData=TRUE, smallSple = TRUE, numReads = NULL, exclSmalls = TRUE, titleAnalysis = "TestWithoutSystCand10Reads", nrep = 1000, columnForTipsColors="TreatmentType", columnForEdgeColor= "SamplingType", colorPalette = colorPalette, consensusLevel = 0.5)
pdf(file = paste(repertoryHCMaxRarefCand, "/HcWithoutSystCand10ReadsMin.pdf", sep = ""), width = 10, height = 10)
do.call("grid.arrange", list(HcCHNFloSplesNoSystCand10Reads$figureHC$plotDendro, HcCHNFloSplesNoSystCand10Reads$figureHC$heatMap, HcCHNFloSplesNoSystCand10Reads$consensusMultiHC$plotConsens, HcCHNFloSplesNoSystCand10Reads$consensusBootHC$plotConsens, ncol = 2, nrow = 2))
graphics.off()
save(HcCHNFloSplesNoSystCand10Reads, file = paste(repertoryHCMaxRarefCand, "/HcWithoutSystCand10ReadsMin.RData", sep = ""))
remove(HcCHNFloSplesNoSystCand10Reads)

# Test that when we randomly remove the same number of taxa which are not systematic candidates, we do not loose the floral cluster.

TestHcRandomRemoval <- hcCheckCandidates(abData=abTab, metaData=metaData, filter=filtSamplesFloCHN, listCandidates=CandSystematicallyIdentif, methodHC="complete", binaryBray = FALSE, titleAnalysis = "TestHcRandomRemoval", nrep = 1000, columnForTipsColors="TreatmentType", columnForEdgeColor="SamplingType", colorPalette=colorPalette, rarefyData = TRUE, smallSple = TRUE, numReads = NULL, exclSmalls = TRUE, consensusLevel = 0.5)

save(TestHcRandomRemoval, file = paste(repertoryHCMaxRarefCand, "/HcRandomRemovalNotCand.RData", sep = ""))

pdf(file = paste(repertoryHCMaxRarefCand, "/HcRandomRemovalNotCand.pdf", sep = ""), width = 10, height = 10)
TestHcRandomRemoval$consensusMultiHC$plotConsens
graphics.off()

# Relative abundance of taxa identified as being responsible for the convergence of floral communities

CandSystematicallyIdentif <- rownames(read.csv(paste(repertoryHCMaxRarefCand, "/TaxoCandSystIdentif.tsv", sep=""), sep="\t", row.names=1, header=TRUE, check.names=FALSE))

allSplesCHNFloData$abDataFiltRaref <- rarefaction(allSplesCHNFloData$abDataFilt, smallSple = TRUE, numReads = NULL, exclSmalls = TRUE) # Rarefaction of the abundance data to the size of the smallest sample

allSplesCHNFloData$RelAbDataFiltRaref <- allSplesCHNFloData$abDataFiltRaref / sum(allSplesCHNFloData$abDataFiltRaref[1,])

relAbDataFiltRarefCand <- allSplesCHNFloData$RelAbDataFiltRaref[,colnames(allSplesCHNFloData$RelAbDataFiltRaref)%in%CandSystematicallyIdentif]

relAbDataFiltRarefCand <- round(relAbDataFiltRarefCand, digits=3)

RelAbMetaDataFiltRarefCand <- mergeByRow(relAbDataFiltRarefCand, allSplesCHNFloData$metaData) # Creation of one matrix with abundance and metadata together

RelAbMetaDataFiltRarefCand$SamplingType <- gsub("mixed soil|soil surface", "soil", RelAbMetaDataFiltRarefCand$SamplingType)

ListBoxPlot <- list()
for(taxa in CandSystematicallyIdentif){ListBoxPlot[[taxa]] <- BoxPlotAbInCat(RelAbMetaDataFiltRarefCand, taxa, "SamplingType")}

pdf(paste(repertoryHCMaxRarefCand, "/BoxPlotAbundancesCandidates.pdf", sep=""), width=10, height=30)
do.call("grid.arrange", c(ListBoxPlot, ncol=4))
graphics.off()

##endregion

##region Checking if candidates could not be potential contaminations

repertoryHCMaxRarefCandChecks <- paste(analysRepert, "/hierarchicalClustering/hcBrayMaxRarefCompCandChecks", sep = "") # Repertory to store analyses of candidates bacteria

dir.create(repertoryHCMaxRarefCandChecks)

# Loading raw data to check the presence of candidates in different controls

RawAbTab <- t(read.csv(abTabPath, header = TRUE, row.names = 1, sep = "\t", check.names = FALSE, stringsAsFactors = FALSE)) # Loading raw OTU table

RawAbTab <- RawAbTab[,!(colnames(RawAbTab)%in%taxToExclud)] # Removal of taxa that should be excluded

RawMetaData <- read.csv(metaDataPath, header = TRUE, row.names = 1, sep = "\t", check.names = FALSE, stringsAsFactors=FALSE) # Loading  metadata

rownames(RawMetaData)[which(rownames(RawMetaData)=="Zymo (at 0.1 ng/microL)")] <- "Zymo" # Replacement of the name for the Zymo control to match the name use in abundance data

RawMetaData[which(RawMetaData$uid=="Zymo (at 0.1 ng/microL)"), "uid"] <- "Zymo" # Same here, but in the column uid

RawMetaData$SamplingType <- gsub("rest plant", "rosette", RawMetaData$SamplingType) # Homogeneisation of terms

# Summary of the candidates in negative and positive controls

CandSystematicallyIdentif <- rownames(read.csv(paste(repertoryHCMaxRarefCand, "/TaxoCandSystIdentif.tsv", sep=""), sep="\t", row.names=1, header=TRUE, check.names=FALSE)) # The 28 candidates

SterilePlantSples <- rownames(RawMetaData[RawMetaData$TreatmentType == "SterilePlantInAgar",]) # Sterile-plant samples

NegContSples <- rownames(RawMetaData[RawMetaData$TreatmentControl == "negativeControl",]) # Negative control samples

SplesNotDNAExtracted <- rownames(RawMetaData[RawMetaData$TreatmentControl=="emptyWell",]) # Samples that were not DNA extracted
SplesNotDNAExtracted <- c(SplesNotDNAExtracted, "Zymo") # Addition of the Zymo control as we did not extract the DNA during library preparation

AllControlsSples <- c(SterilePlantSples, NegContSples, SplesNotDNAExtracted) # A vector with all controls

SummaryDfControls <- as.data.frame(matrix(nrow=length(CandSystematicallyIdentif), ncol=length(AllControlsSples))) # A dataframe to summarize the detection of candidates across all control samples

colnames(SummaryDfControls) = AllControlsSples # Definition of column names being samples

rownames(SummaryDfControls) = CandSystematicallyIdentif # Definition of row names being the candidates

# Filling the dataframe which summarizes the presence of candidates in controls
for(taxon in rownames(SummaryDfControls)){
  for(sample in colnames(SummaryDfControls)){
    SummaryDfControls[taxon, sample] = RawAbTab[sample, taxon]
  }
}

write.table(SummaryDfControls, file = (paste(repertoryHCMaxRarefCandChecks, "/SummaryControls.tsv", sep = "")), sep="\t", quote=FALSE, col.names=NA, row.names=TRUE)

# Checking the distribution of communities of the box 1 of sterile plants which seems to have been contaminated

plotCompSterilePlantBox1 <- plotConta(abData = RawAbTab, listSples = c("A2", "887", "A1"), listPotConta = CandSystematicallyIdentif) # Plots of the composition of sterile-plant controls with candidates indicated in red

multiPlotPdf(fileName = paste(repertoryHCMaxRarefCandChecks, "/CompoSterilPlantsBox1Candidates.pdf", sep = ""), plotList = plotCompSterilePlantBox1, width = 20, height = 4, numCol = 3) # Export of the composition plots

BacteriaDetectedInSterBox1 <- colnames(extr.abdata(abTab, c("A2", "887", "A1"))) # Taxa detected in this box

write.table(taxData[BacteriaDetectedInSterBox1,], file = paste(repertoryHCMaxRarefCandChecks, "/TaxaFoundInSterileBox1.tsv", sep = ""), sep="\t", quote=FALSE, col.names=NA, row.names=TRUE) # Export of the taxonomical data of taxa being detected in sterile plants of box 1.

##endregion

##region Checking for the presence of candidates in soil without plant cultivated in

# Checking for the presence of candidates in soil put in experiment but without plant cultivated in.

abDataSoilWithoutPlant <- extr.abdata(RawAbTab, rownames(RawMetaData[RawMetaData$TreatmentType%in%c("FHWitoutPlant", "FOHWithoutPlant"),])) # Extraction of the abundance data for negative controls

CandInSplesWithoutPlant <- intersect(CandSystematicallyIdentif, colnames(abDataSoilWithoutPlant)) # Candidates being also detected in the soil pots without the plant

# Checking for the presence of candidates in starting points of soil:

abDataSoilStartingPoints <- extr.abdata(RawAbTab, rownames(RawMetaData[RawMetaData$SamplingType%in%c("starting point inoculated standard soil"),])) # Extraction of the abundance data for starting point soils

CandInSplesStartingPoints <- intersect(CandSystematicallyIdentif, colnames(abDataSoilStartingPoints)) # Candidates being also detected in the community of soil at the begining of the experiment (without plant in)

# Checking for the presence of candidates in original soil:

abDataOriginalSoils <- extr.abdata(RawAbTab, rownames(RawMetaData[RawMetaData$SamplingType%in%c("original soil"),])) # Extraction of the abundance data for original soils

CandInOriginalSoils <- intersect(CandSystematicallyIdentif, colnames(abDataOriginalSoils)) # Candidates being also detected in the community of original soil

# Summary of detection of candidates in soils without plants

SumCandSoilWithoutPlants <- as.data.frame(matrix(nrow=length(CandSystematicallyIdentif), ncol=3)) # A data frame for the detection of the candidates in soils without the plant

colnames(SumCandSoilWithoutPlants) <- c("Original soils", "Starting points", "Soil at outside location without plants") # Column names are the different types of soil
rownames(SumCandSoilWithoutPlants) <- CandSystematicallyIdentif # Row names of the candidates

for(tax in rownames(SumCandSoilWithoutPlants)){
  if(tax %in% CandInOriginalSoils){SumCandSoilWithoutPlants[tax, "Original soils"]<-"Yes"}else{SumCandSoilWithoutPlants[tax, "Original soils"]<-"No"}
  if(tax %in% CandInSplesStartingPoints){SumCandSoilWithoutPlants[tax, "Starting points"]<-"Yes"}else{SumCandSoilWithoutPlants[tax, "Starting points"]<-"No"}
  if(tax %in% CandInSplesWithoutPlant){SumCandSoilWithoutPlants[tax, "Soil at outside location without plants"]<-"Yes"}else{SumCandSoilWithoutPlants[tax, "Soil at outside location without plants"]<-"No"}
}

write.table(SumCandSoilWithoutPlants, file=paste(repertoryHCMaxRarefCandChecks, "/SumCandSoilWithoutPlants.tsv", sep=""), sep="\t", quote=FALSE, col.names=NA, row.names=TRUE)

# Community composition of original Soils from clean data

CleanAbDataOriginalSoils <- extr.abdata(abTab, rownames(metaData[metaData$SamplingType%in%c("original soil"),])) # Extraction of the abundance data for original soils

TCleanAbDataOriginalSoils <- as.data.frame(t(CleanAbDataOriginalSoils)) # Transposing the data

TCleanAbDataOriginalSoils$TotalAbundance <- rowSums(TCleanAbDataOriginalSoils) # Addition of a column with the total abundance of each taxa across all samples

CleanAbDataOriginalSoils <- as.data.frame(t(TCleanAbDataOriginalSoils)) # retransposing the data to generate the composition plot

PlotCompoOriginalSoil <- plotConta(CleanAbDataOriginalSoils, c("TotalAbundance"), c("Zotu3", "Zotu8"))

pdf(paste(repertoryHCMaxRarefCandChecks, "/PlotCompositionOriginalSoilASV3&8Labelled.pdf", sep=""), width=20, height=20)
PlotCompoOriginalSoil
graphics.off()

##endregion

##region Checking that candidates are present in growth chamber

DataPlantGC <- filterData(metaData=metaData, abData=abTab, filter=filtSamplesGC) # Filtering for all plant samples from the growth chamber

DataFlowersGC <- filterData(metaData=metaData, abData=abTab, filter=FiltFlowersGC) # Filtering for all floral samples from the growth chamber

SumDectectionCandidatesInGC <- as.data.frame(matrix(ncol=2, nrow=length(CandSystematicallyIdentif))) # Summary of the detection of candidates in the growth chamber

colnames(SumDectectionCandidatesInGC) <- c("All plant samples from GC", "Flowers from GC")
rownames(SumDectectionCandidatesInGC) <- CandSystematicallyIdentif

for(tax in rownames(SumDectectionCandidatesInGC)){
  if(tax%in%colnames(DataPlantGC$abDataFilt)){SumDectectionCandidatesInGC[tax, "All plant samples from GC"] <- "Yes"}else{SumDectectionCandidatesInGC[tax, "All plant samples from GC"] <- "No"}
  if(tax%in%colnames(DataFlowersGC$abDataFilt)){SumDectectionCandidatesInGC[tax, "Flowers from GC"] <- "Yes"}else{SumDectectionCandidatesInGC[tax, "Flowers from GC"] <- "No"}
}

write.table(SumDectectionCandidatesInGC, file=paste(repertoryHCMaxRarefCandChecks, "/SumCandDetectedInGC.tsv", sep=""), col.names=NA, row.names=TRUE, quote=FALSE, sep = "\t")

##endregion

##region Checking the variation of abundance of the 28 candidates across samples

TaxoCandSystematicallyIdentif <- read.csv(paste(repertoryHCMaxRarefCand, "/TaxoCandSystIdentif.tsv", sep=""), sep="\t", row.names=1, header=TRUE, check.names=FALSE) # Taxonomical data of the 28 candidates

DataFloCHN <- filterData(metaData, abTab, FiltFlowersCHN) # Filtering data for floral communities collected on CHN

DataFloCHN$abDataFiltCand <- DataFloCHN$abDataFilt[, rownames(TaxoCandSystematicallyIdentif)] # Filtering abundance data to only include the 28 candidates

DataFloCHN$abDataFiltRR <- rarefaction(DataFloCHN$abDataFilt) # Rarefaction to the smallest sample size

DataFloCHN$abDataFiltRRCand <- DataFloCHN$abDataFiltRR[, rownames(TaxoCandSystematicallyIdentif)] # Filtering rarefied abundance data to only include the 28 candidates

CombCandWithoutRep <- as.data.frame(combinations(n=length(rownames(TaxoCandSystematicallyIdentif)), r=2, v=rownames(TaxoCandSystematicallyIdentif)), stringsAsFactors=FALSE) # Generation of a matrix with all binary combinations without repetitions

ShiftOfMaxAb <- DetectShiftedMaxAb(DataFloCHN$abDataFiltRRCand, CombCandWithoutRep) # Identification of the combinations of taxa for which the most abundant one shifts across samples

FloCHNCandAb <- MultiCompaAbPlot(AbData=DataFloCHN$abDataFiltRRCand, CombCandWithoutRep) # Generation of the plots of abundance of all combinations of candidates

FloCHNCandAbWithoutShiftAb <- FloCHNCandAb[ShiftOfMaxAb$NoneShiftedAbundance] # Filtering the abundance plots in which the most abundant taxa is always the same across samples

FloCHNCandAbWithShiftAb <- FloCHNCandAb[ShiftOfMaxAb$ShiftedMaxAb] # Filtering for the abundance plots in which the most abundant taxa is not always the same

pdf(paste(repertoryHCMaxRarefCandChecks, "/RelAbCandFloCHNComm.pdf", sep = ""), width = 50, height = 150)
do.call("grid.arrange", c(FloCHNCandAb, ncol=10))
graphics.off()

pdf(paste(repertoryHCMaxRarefCandChecks, "/RelAbCandFloCHNCommWithoutShiftAb.pdf", sep = ""), width = 50, height = 50)
do.call("grid.arrange", c(FloCHNCandAbWithoutShiftAb, ncol=10))
graphics.off()

pdf(paste(repertoryHCMaxRarefCandChecks, "/RelAbCandFloCHNCommWithShiftAb.pdf", sep = ""), width = 50, height = 70)
do.call("grid.arrange", c(FloCHNCandAbWithShiftAb, ncol=10))
graphics.off()

FloCHNCandAbRatios <- MultiAbRatioPlot(AbData=DataFloCHN$abDataFiltCand, CombCandWithoutRep) # Calculation of the ratios of abundances across taxa of combinations using the non-rarefied data

pdf(paste(repertoryHCMaxRarefCandChecks, "/AbRatioCandFloCHNComm.pdf", sep = ""), width = 50, height = 150)
do.call("grid.arrange", c(FloCHNCandAbRatios, ncol=10))
graphics.off()

FloCHNCandAbRatiosNoAbShift <- FloCHNCandAbRatios[ShiftOfMaxAb$NoneShiftedAbundance]

pdf(paste(repertoryHCMaxRarefCandChecks, "/AbRatioCandNoAbShiftFloCHNComm.pdf", sep = ""), width = 50, height = 50)
do.call("grid.arrange", c(FloCHNCandAbRatiosNoAbShift, ncol=10))
graphics.off()

FloCHNCommMagnAbRatioChanges <- FilterForMinMagnOfChanges(AbData=DataFloCHN$abDataFiltCand, DfCombinations=CombCandWithoutRep, MagnChangeThreshold=2)

##endregion

##region Checking the HC of outside samples at flowering stage without Zotu3 and 8

abDataNo3No8 <- abTab[,!(colnames(abTab)%in%c("Zotu3", "Zotu8"))] # Removal of the Zotu 3 and 8 from abundance data

ListArgMaxRarefCHNFloNo3No8 <- list(filter = filtSamplesFloCHN, titleAnalysis = "All samples from CHN at flowering stage without 3 and 8", abData = abDataNo3No8, metaData = metaData, methodHC = "complete", binaryBray = FALSE, rarefyData = TRUE, smallSple = TRUE, numReads = NULL, exclSmalls = FALSE, nrep = 1000, columnForTipsColors = "TreatmentType", columnForEdgeColor = "SamplingType", colorPalette = colorPalette, consensusLevel = 0.5) # A generic list used to set up the function hierarchicalClustCpltProces in the for loop bellow

HCResultsMaxRarefCHNFloSplesNo3No8 <- do.call("hierarchicalClustCpltProces", ListArgMaxRarefCHNFloNo3No8) # Hierarchical clustering procedure

TempTitle <- gsub(" ", "_", "All samples from CHN at flowering stage without 3 and 8")

pdf(file = paste(repertoryHCMaxRarefCandChecks, "/", TempTitle, ".pdf", sep = ""), width = 10, height = 10)
do.call("grid.arrange", list(HCResultsMaxRarefCHNFloSplesNo3No8$figureHC$plotDendro, HCResultsMaxRarefCHNFloSplesNo3No8$figureHC$heatMap, HCResultsMaxRarefCHNFloSplesNo3No8$consensusMultiHC$plotConsens, HCResultsMaxRarefCHNFloSplesNo3No8$consensusBootHC$plotConsens, ncol = 2, nrow = 2))
graphics.off()

save(HCResultsMaxRarefCHNFloSplesNo3No8, file = paste(repertoryHCMaxRarefCandChecks, "/", TempTitle, ".RData", sep = ""))

remove(HCResultsMaxRarefCHNFloSplesNo3No8)

##endregion

##endfold

##fold IDENDIFICATION OF TAXA BEING INDICATIVE SPECIES OF AN ORGAN

##region Identification of candidates being indicative species

repertoryIndicSpecies <- paste(analysRepert, "/IndicSpecies", sep = "") # Repertory to store analyses of indicative species

dir.create(repertoryIndicSpecies)

allSplesCHNFloData <- filterData(metaData, abTab, filtSamplesFloCHN) # Filtering data for samples from CHN at blooming stage

FlowerGroupSize <- nrow(allSplesCHNFloData$metaDataFilt[allSplesCHNFloData$metaDataFilt$SamplingType=="flowers",]) # Group size of flowers
LeavesNotTouchingSoilGroupSize <- nrow(allSplesCHNFloData$metaDataFilt[allSplesCHNFloData$metaDataFilt$SamplingType=="leaves not touching soil",]) # Group size of leaves not touching the soil
RosettesGroupSize <- nrow(allSplesCHNFloData$metaDataFilt[allSplesCHNFloData$metaDataFilt$SamplingType=="rosette",]) # Group size of rosettes

ListOfGroups <- list()
for(group in c("flowers", "leaves not touching soil", "rosette")){
  ListOfGroups[[group]] <- rownames(allSplesCHNFloData$metaDataFilt[allSplesCHNFloData$metaDataFilt$SamplingType==group,]) # Identication of the samples which are contained in the three groups
}

names(ListOfGroups) <-c("Flowers", "LeavesNotTouchingSoil", "Rosettes") # Renaming names of groups to be analyzed

allSplesCHNFloData$abDataFiltRR <- rarefaction(allSplesCHNFloData$abDataFilt) # Rarefaction of the data at the lower sample size

save(allSplesCHNFloData, paste(repertoryHCMaxRarefCand, "/FilteredDataForAnalyses.tsv", sep=""))

ListTaxaMoreThan1Perc <- c()
for(taxon in colnames(allSplesCHNFloData$abDataFiltRR)){
  if(any(allSplesCHNFloData$abDataFiltRR[,taxon] >= 0.001 * unique(rowSums(allSplesCHNFloData$abDataFiltRR)))){ # If the taxon represent at least 0.1 percent of at least one community of a sample
    ListTaxaMoreThan1Perc <- c(ListTaxaMoreThan1Perc, taxon)
  }
}

CandSystematicallyIdentif <- rownames(read.csv(paste(repertoryHCMaxRarefCand, "/TaxoCandSystIdentif.tsv", sep=""), sep="\t", row.names=1, header=TRUE, check.names=FALSE)) # Taxonomical data of the 28 candidates

all(CandSystematicallyIdentif %in% ListTaxaMoreThan1Perc) # Checking that our 28 candidates are included in the analysis

IndValsCHNSplesFlo <- AllTaxaAllIndValComp(AbData=allSplesCHNFloData$abDataFiltRR[, ListTaxaMoreThan1Perc], GroupList=ListOfGroups) # Calculation of the IndVal metric and its components for the taxa being representing at least 0.01 % of at least one of the communities. The groups are flowers, leaves away from soil, and rosettes.

write.table(IndValsCHNSplesFlo, file=paste(repertoryIndicSpecies, "/IndValComp.tsv", sep=""), sep="\t", col.names=NA, row.names=TRUE, quote=FALSE)

write.table(IndValsCHNSplesFlo[CandSystematicallyIdentif, ], file=paste(repertoryIndicSpecies, "/IndValComp28Candidates.tsv", sep=""), sep="\t", col.names=NA, row.names=TRUE, quote=FALSE)

SummaryIndValsCHNSplesFlo <- SummarizeResultsIndVal(DfIndValComp= IndValsCHNSplesFlo) # Summarizing in which groups are the maximum values of IndVal and its components for all taxa.

write.table(SummaryIndValsCHNSplesFlo, file=paste(repertoryIndicSpecies, "/SummaryIndValComp.tsv", sep=""), sep="\t", col.names=NA, row.names=TRUE, quote=FALSE)

write.table(SummaryIndValsCHNSplesFlo[CandSystematicallyIdentif, ], file=paste(repertoryIndicSpecies, "/SummaryIndValComp28Candidates.tsv", sep=""), sep="\t", col.names=NA, row.names=TRUE, quote=FALSE)

IndValCompPlusPValFlowers <- AllTaxaIndValPValProcedure(AbData=allSplesCHNFloData$abDataFiltRR[,rownames(SummaryIndValsCHNSplesFlo[SummaryIndValsCHNSplesFlo$IndVal=="IndValijFlowers",])], group=ListOfGroups$Flowers, nrep=10000)

save(IndValCompPlusPValFlowers, file=paste(repertoryIndicSpecies, "/IndValCompPlusPValFlowers.RData", sep=""))

write.table(IndValCompPlusPValFlowers[,!colnames(IndValCompPlusPValFlowers)%in%c("IndValijNullDist", "AValNullDist", "BValNullDist")], file=paste(repertoryIndicSpecies, "/IndValCompPlusPValFlowers.tsv", sep=""), sep="\t", col.names=NA, row.names=TRUE, quote=FALSE) # Here the columns of null distributions are not exported

write.table(IndValCompPlusPValFlowers[CandSystematicallyIdentif, !colnames(IndValCompPlusPValFlowers)%in%c("IndValijNullDist", "AValNullDist", "BValNullDist")], file=paste(repertoryIndicSpecies, "/IndValCompPlusPValFlowers28Candidates.tsv", sep=""), sep="\t", col.names=NA, row.names=TRUE, quote=FALSE) # Here the columns of null distributions are not exported

load(paste(repertoryIndicSpecies, "/IndValCompPlusPValFlowers.RData", sep=""))

IndValCompPlusPValFlowersSignif <- IndValCompPlusPValFlowers[IndValCompPlusPValFlowers$IndValijPVal <= 4e-4,] # Filtering significant results

IndValCompPlusPValFlowersSignifNotCand <- IndValCompPlusPValFlowersSignif[!rownames(IndValCompPlusPValFlowersSignif)%in%CandSystematicallyIdentif,] # Filtering data for taxa which were not identified to be responsible for the convergence of the floral communities

IndValCompPlusPValFlowersSignifNotCandTaxo <- taxData[rownames(IndValCompPlusPValFlowersSignifNotCand), ] # Extraction of the taxonomic data for the ASVs identified as being specific to flowers and not identified as being responsible for convergence of floral communtities

IndValCompPlusPValFlowersSignifCand <- IndValCompPlusPValFlowersSignif[rownames(IndValCompPlusPValFlowersSignif)%in%CandSystematicallyIdentif,] # Filtering data for taxa which were identified to be responsible for the convergence of the floral communities

IndValCompPlusPValFlowersSignifCandTaxo <- taxData[rownames(IndValCompPlusPValFlowersSignifCand), ] # Extraction of the taxonomic data for the ASVs identified as being specific to flowers and identified as being responsible for convergence of floral communtities

write.table(IndValCompPlusPValFlowersSignifNotCandTaxo, file=paste(repertoryIndicSpecies, "/IndValCompPlusPValFlowersSignifNotRespForFloClust.tsv", sep=""), sep="\t", col.names=NA, row.names=TRUE, quote=FALSE)

##endregion

##region Checking if the additionnal ASVs found to be characteristic of flowers are contaminants

# Loading raw data to check the presence of ASVs in different controls

RawAbTab <- t(read.csv(abTabPath, header = TRUE, row.names = 1, sep = "\t", check.names = FALSE, stringsAsFactors = FALSE)) # Loading raw OTU table

RawAbTab <- RawAbTab[,!(colnames(RawAbTab)%in%taxToExclud)] # Removal of taxa that should be excluded

RawMetaData <- read.csv(metaDataPath, header = TRUE, row.names = 1, sep = "\t", check.names = FALSE, stringsAsFactors=FALSE) # Loading  metadata

rownames(RawMetaData)[which(rownames(RawMetaData)=="Zymo (at 0.1 ng/microL)")] <- "Zymo" # Replacement of the name for the Zymo control to match the name use in abundance data

RawMetaData[which(RawMetaData$uid=="Zymo (at 0.1 ng/microL)"), "uid"] <- "Zymo" # Same here, but in the column uid

RawMetaData$SamplingType <- gsub("rest plant", "rosette", RawMetaData$SamplingType) # Homogeneisation of terms

# Summary of the candidates in negative and positive controls

IndicSppNoRespForFloClust <- rownames(read.csv(paste(repertoryIndicSpecies, "/IndValCompPlusPValFlowersSignifNotRespForFloClust.tsv", sep=""), sep="\t", row.names=1, header=TRUE, check.names=FALSE)) # The indicative species not being responsible for the convergence of floral communities

SterilePlantSples <- rownames(RawMetaData[RawMetaData$TreatmentType == "SterilePlantInAgar",]) # Sterile-plant samples

NegContSples <- rownames(RawMetaData[RawMetaData$TreatmentControl == "negativeControl",]) # Negative control samples

SplesNotDNAExtracted <- rownames(RawMetaData[RawMetaData$TreatmentControl=="emptyWell",]) # Samples that were not DNA extracted
SplesNotDNAExtracted <- c(SplesNotDNAExtracted, "Zymo") # Addition of the Zymo control as we did not extract the DNA during library preparation

AllControlsSples <- c(SterilePlantSples, NegContSples, SplesNotDNAExtracted) # A vector with all controls

SummaryDfControls <- as.data.frame(matrix(nrow=length(IndicSppNoRespForFloClust), ncol=length(AllControlsSples))) # A dataframe to summarize the detection of indicative ASVs across all control samples

colnames(SummaryDfControls) = AllControlsSples # Definition of column names being samples

rownames(SummaryDfControls) = IndicSppNoRespForFloClust # Definition of row names being the indicative ASVs

# Filling the dataframe which summarizes the presence of indicative species in controls
for(taxon in rownames(SummaryDfControls)){
  for(sample in colnames(SummaryDfControls)){
    SummaryDfControls[taxon, sample] = RawAbTab[sample, taxon]
  }
}

write.table(SummaryDfControls, file = (paste(repertoryIndicSpecies, "/SummaryControls.tsv", sep = "")), sep="\t", quote=FALSE, col.names=NA, row.names=TRUE)

##endregion

##region Checking for the presence of ASVs found to be characteristic of flowers in soil without plant cultivated in. Only ASV not already identified as being tested for flo. convergence

# Checking for the presence of ASVs in soil put in experiment but without plant cultivated in.

abDataSoilWithoutPlant <- extr.abdata(RawAbTab, rownames(RawMetaData[RawMetaData$TreatmentType%in%c("FHWitoutPlant", "FOHWithoutPlant"),])) # Extraction of the abundance data for negative controls

IndicASVsInSplesWithoutPlant <- intersect(IndicSppNoRespForFloClust, colnames(abDataSoilWithoutPlant)) # ASVs being also detected in the soil pots without the plant

# Checking for the presence of candidates in starting points of soil:

abDataSoilStartingPoints <- extr.abdata(RawAbTab, rownames(RawMetaData[RawMetaData$SamplingType%in%c("starting point inoculated standard soil"),])) # Extraction of the abundance data for starting point soils

IndicASVsInSplesStartingPoints <- intersect(IndicSppNoRespForFloClust, colnames(abDataSoilStartingPoints)) # ASVs being also detected in the community of soil at the begining of the experiment (without plant in)

# Checking for the presence of candidates in original soil:

abDataOriginalSoils <- extr.abdata(RawAbTab, rownames(RawMetaData[RawMetaData$SamplingType%in%c("original soil"),])) # Extraction of the abundance data for original soils

IndicASVsInOriginalSoils <- intersect(IndicSppNoRespForFloClust, colnames(abDataOriginalSoils)) # ASVs being also detected in the community of original soil

# Summary of detection of indicative ASVs in soils without plants

SumIndicASVsSoilWithoutPlants <- as.data.frame(matrix(nrow=length(IndicSppNoRespForFloClust), ncol=3)) # A data frame for the detection of the ASVs in soils without the plant

colnames(SumIndicASVsSoilWithoutPlants) <- c("Original soils", "Starting points", "Soil at outside location without plants") # Column names are the different types of soil
rownames(SumIndicASVsSoilWithoutPlants) <- IndicSppNoRespForFloClust # Row names

for(tax in rownames(SumIndicASVsSoilWithoutPlants)){
  if(tax %in% IndicASVsInOriginalSoils){SumIndicASVsSoilWithoutPlants[tax, "Original soils"]<-"Yes"}else{SumIndicASVsSoilWithoutPlants[tax, "Original soils"]<-"No"}
  if(tax %in% IndicASVsInSplesStartingPoints){SumIndicASVsSoilWithoutPlants[tax, "Starting points"]<-"Yes"}else{SumIndicASVsSoilWithoutPlants[tax, "Starting points"]<-"No"}
  if(tax %in% IndicASVsInSplesWithoutPlant){SumIndicASVsSoilWithoutPlants[tax, "Soil at outside location without plants"]<-"Yes"}else{SumIndicASVsSoilWithoutPlants[tax, "Soil at outside location without plants"]<-"No"}
}

write.table(SumIndicASVsSoilWithoutPlants, file=paste(repertoryIndicSpecies, "/SumCandSoilWithoutPlants.tsv", sep=""), sep="\t", quote=FALSE, col.names=NA, row.names=TRUE)

##endregion

##endfold

##fold COMPARISON OF MICROBIOTA DETECTED ON CHN AND IN GC ----

repertMicrobeFromSoil <- paste(analysRepert, "/DetectMicrobeFromSoil", sep = "")

dir.create(repertMicrobeFromSoil)

##region Definition of a presence threshold from the Zymo control

# Loading raw data to check the number of reads in the first ASV being in Zymo and not part of the expected community

RawAbTab <- t(read.csv(abTabPath, header = TRUE, row.names = 1, sep = "\t", check.names = FALSE, stringsAsFactors = FALSE)) # Loading raw OTU table

RawAbTab <- RawAbTab[,!(colnames(RawAbTab)%in%taxToExclud)] # Removal of taxa that should be excluded

RawMetaData <- read.csv(metaDataPath, header = TRUE, row.names = 1, sep = "\t", check.names = FALSE, stringsAsFactors=FALSE) # Loading  metadata

rownames(RawMetaData)[which(rownames(RawMetaData)=="Zymo (at 0.1 ng/microL)")] <- "Zymo" # Replacement of the name for the Zymo control to match the name use in abundance data

RawMetaData[which(RawMetaData$uid=="Zymo (at 0.1 ng/microL)"), "uid"] <- "Zymo" # Same here, but in the column uid

RawMetaData$SamplingType <- gsub("rest plant", "rosette", RawMetaData$SamplingType) # Homogeneisation of terms

# Investigation of Zymo control

ZymoData <- t(RawAbTab["Zymo", RawAbTab["Zymo", ]>0, drop=FALSE]) # Extraction of abundance data for Zymo

ZymoData <- mergeByRow(ZymoData, taxData) # Merging Zymo abundance data and the taxonomic data

ZymoData <- ZymoData[order(-ZymoData$Zymo),]

write.table(ZymoData, file=paste(repertMicrobeFromSoil, "/ZymoCompo.tsv", sep=""), quote = FALSE, sep = "\t", row.names = TRUE, col.names = NA)

##endregion

##region Generation of an abundance dataset with a presence threshold

AbDataPresThresh <- abTab # Copy of the abTab data

AbDataPresThresh[AbDataPresThresh<=CrossContaIdxShiftMaxNumReads] <- 0 # Replacing all abundance being bellow or equal to the threshol with 0s

##endregion

##region Number of ASVs detected in the growth chamber not detected in the original soil

InoculaFiltData <- filterData(metaData = metaData, abData = abTab, filter = FiltInocula)

GCPlantSplesGCFiltData <- filterData(metaData = metaData, abData = abTab, filter = filtPlantSamplesGC)

AxenicFiltData <- filterData(metaData = metaData, abData = abTab, filter = filtAxenic)

ASVInGCNotInInoc <- setdiff(colnames(GCPlantSplesGCFiltData$abDataFilt), colnames(InoculaFiltData$abDataFilt))

length(ASVInGCNotInInoc) # Number of ASVs present in the growth chamber and not detected in inocula

ZOtuWithMoreThan5ReadsInAxenic <- c("ASV13", "ASV807", "ASV665", "ASV671", "ASV1827", "ASV4092", "ASV3", "ASV8", "ASV14", "ASV30", "ASV10", "ASV76", "ASV6", "ASV27", "ASV5", "ASV127", "ASV48", "ASV83", "ASV220", "ASV276", "ASV269", "ASV389", "ASV298", "ASV419", "ASV342", "ASV378", "ASV497", "ASV407", "ASV25", "ASV78", "ASV682", "ASV101", "ASV465", "ASV898", "ASV64", "ASV763", "ASV1712", "ASV779", "ASV663", "ASV57", "ASV501", "ASV5424", "ASV1128", "ASV479", "ASV203", "ASV250", "ASV543", "ASV1305", "ASV1104", "ASV760", "ASV1576", "ASV130", "ASV304", "ASV357", "ASV19", "ASV1432", "ASV5206", "ASV62", "ASV443", "ASV901", "ASV1995", "ASV1138", "ASV1344", "ASV1858", "ASV1198", "ASV1364", "ASV773", "ASV1029", "ASV4524", "ASV58", "ASV1214", "ASV811", "ASV5096", "ASV61", "ASV56", "ASV1775")

ASVInGCNotInInocInAxenic <- intersect(ASVInGCNotInInoc, ZOtuWithMoreThan5ReadsInAxenic)

length(ASVInGCNotInInocInAxenic) # Number of ASVs present in the growth chamber and not detected in inocula and present in the axenic plants

##endregion

##region Serial rarefactions

ListFilters <- list("Adult_rosettes_FH_community_outside_location"=filtRosettesAdultFHCHN, "Adult_rosettes_FH_community_growth_chamber"=filtRosettesAdultFHGC, "Adult_rosettes_FOH_community_outside_location"=filtRosettesAdultFOHCHN, "Adult_rosettes_FOH_community_growth_chamber"=filtRosettesAdultFOHGC, "Rosettes_at_flowering_stage_FH_community_outside_location"=filtRosettesFloweringFHCHN, "Rosettes_at_flowering_stage_FH_community_growth_chamber"=filtRosettesFloweringFHGC, "Rosettes_at_flowering_stage_FOH_community_outside_location"=filtRosettesFloweringFOHCHN, "Rosettes_at_flowering_stage_FOH_community_growth_chamber"=filtRosettesFloweringFOHGC, "Leaves_not_touching_the_soil_FOH_community_outside_location"=filtFloweringLeavesFOHCHN, "Leaves_not_touching_the_soil_FOH_community_growth_chamber"=filtFloweringLeavesFOHGC, "Leaves_not_touching_the_soil_FH_community_outside_location"=filtFloweringLeavesFHCHN, "Leaves_not_touching_the_soil_FH_community_growth_chamber"=filtFloweringLeavesFHGC, "Flowers_FOH_community_outside_location"=filtFlowersFOHCHN, "Flowers_FOH_community_growth_chamber"=filtFlowersFOHGC, "Flowers_FH_community_growth_chamber"=filtFlowersFHGC, "Flowers_FH_community_outside_location"=filtFlowersFHCHN, "Plant_samples_FOH_community_outside_location"=filtPlantsFOHCHN, "Plant_samples_FOH_commmunity_growth_chamber"=filtPlantsFOHGC, "Plant_samples_FH_community_outside_location"=filtPlantFHCHN, "Plant_samples_FH_community_growth_chamber"=filtPlantFHGC)

for(i in 1:length(ListFilters)){ # Generation of the serial rarefactions for the abTab data
  TempData <- filterData(metaData = metaData, abData = abTab, filter = ListFilters[[i]]) # extraction of data
  PooledSample <- as.data.frame(t(as.data.frame(colSums(TempData$abDataFilt)))) # Pooling all data in one sample
  SerialRarefTempData <- serialRaref(abData = PooledSample, step = 100) # Serial rarefaction of the pooled sample
  write.table(SerialRarefTempData, file = (paste(repertMicrobeFromSoil, "/", names(ListFilters[i]), "_SerialRaref.tsv", sep = "")), sep="\t", quote=FALSE, col.names=TRUE, row.names=FALSE)
}

for(i in 1:length(ListFilters)){ # Generation of the serial rarefactions for the AbDataPresThresh data
  TempData <- filterData(metaData = metaData, abData = AbDataPresThresh, filter = ListFilters[[i]]) # extraction of data
  PooledSample <- as.data.frame(t(as.data.frame(colSums(TempData$abDataFilt)))) # Pooling all data in one sample
  SerialRarefTempData <- serialRaref(abData = PooledSample, step = 100) # Serial rarefaction of the pooled sample
  write.table(SerialRarefTempData, file = (paste(repertMicrobeFromSoil, "/", names(ListFilters[i]), "_SerialRarefPresThresh.tsv", sep = "")), sep="\t", quote=FALSE, col.names=TRUE, row.names=FALSE)
}

##endregion

##region Evo of the overlap across GC and CHN communities

ListComparisons <- c("Adult_rosettes_FH", "Adult_rosettes_FOH", "Rosettes_at_flowering_stage_FH", "Rosettes_at_flowering_stage_FOH", "Leaves_not_touching_the_soil_FH", "Leaves_not_touching_the_soil_FOH", "Flowers_FH", "Flowers_FOH", "Plant_samples_FH", "Plant_samples_FOH")

# Detection of taxa being detected outside and inside
for(i in ListComparisons){
  SerialRarefGrowthChamber = read.csv(list.files(path = repertMicrobeFromSoil, pattern = paste(i, ".*growth_chamber_.*.tsv", sep=""), full.names = TRUE)[1], sep="\t", header=TRUE, check.names=FALSE) # Loading of the serial rarefaction for the growth chamber
  SerialRarefOutsideLocation = read.csv(list.files(path = repertMicrobeFromSoil, pattern = paste(i, ".*outside_location_.*.tsv", sep=""), full.names = TRUE)[1], sep="\t", header=TRUE, check.names=FALSE) # Loading of the serial rarefaction for the outside location

  TempComparison <- evoOverlaps2SerialRaref(SerialRarefOutside=SerialRarefOutsideLocation, SerialRarefGrowthChamber=SerialRarefGrowthChamber, BasisTaxNames=basisTaxNames)
  save(TempComparison, file=paste(repertMicrobeFromSoil, "/", i, ".RData", sep = ""))

  TempComparison5Percents <- evoOverlaps2SerialRaref(SerialRarefOutside=SerialRarefOutsideLocation, SerialRarefGrowthChamber=SerialRarefGrowthChamber, PercentOutsideToKeep=0.05, BasisTaxNames=basisTaxNames)
  save(TempComparison5Percents, file=paste(repertMicrobeFromSoil, "/", i, "_5Perc.RData", sep = ""))
  SumDf5Perc <- TempComparison5Percents$SumDf # Extraction of the SumDf from the evoOverlap on 5% most abundant outside taxa
  colnames(SumDf5Perc)[2:ncol(SumDf5Perc)] <- paste(colnames(SumDf5Perc)[2:ncol(SumDf5Perc)], "5Percents", sep="_") # Labelling the columns of the sumDf od the overlap calculated for the 5 percent most abundant outside taxa

  TempComparison10Percents <- evoOverlaps2SerialRaref(SerialRarefOutside=SerialRarefOutsideLocation, SerialRarefGrowthChamber=SerialRarefGrowthChamber, PercentOutsideToKeep=0.1, BasisTaxNames=basisTaxNames)
  save(TempComparison10Percents, file=paste(repertMicrobeFromSoil, "/", i, "_10Perc.RData", sep = ""))
  SumDf10Perc <- TempComparison10Percents$SumDf # Extraction of the SumDf from the evoOverlap on 10% most abundant outside taxa
  colnames(SumDf10Perc)[2:ncol(SumDf10Perc)] <- paste(colnames(SumDf10Perc)[2:ncol(SumDf10Perc)], "10Percents", sep="_") # Labelling the columns of the sumDf od the overlap calculated for the 10 percent most abundant outside taxa

  FinalSumTable <- merge(TempComparison$SumDf, SumDf10Perc, by="NumberOfReads")
  FinalSumTable <- merge(FinalSumTable, SumDf5Perc, by="NumberOfReads")

  FinalSumTable$NumOfTaxOutsideCompleteCom <- TempComparison$NumbTaxOutside
  FinalSumTable$NumOfTaxOutside5PercentsCom <- TempComparison5Percents$NumbTaxOutside
  FinalSumTable$NumOfTaxOutside10PercentsCom <- TempComparison10Percents$NumbTaxOutside

  write.table(FinalSumTable, file=paste(repertMicrobeFromSoil, "/", i, "_EvoOverlap.tsv", sep =""), sep="\t", col.names=TRUE, row.names=FALSE, quote=FALSE)

  TaxAtMaxOverlap <- taxData[TempComparison$ListTaxaOverlaps[[length(TempComparison$ListTaxaOverlaps)]],] # Extraction of the taxony of taxa detected in the largest rarefaction
  MaxRarefDepth <- names(TempComparison$ListTaxaOverlaps[length(TempComparison$ListTaxaOverlaps)]) # Extraction of the max number of reads used for comparison
  write.table(TaxAtMaxOverlap, file=paste(repertMicrobeFromSoil, "/", i, "_taxa_", MaxRarefDepth, "Reads.tsv", sep = ""), sep = "\t", col.names=NA, row.names=TRUE, quote=FALSE)

  MeltedFinalSumTable <- melt(FinalSumTable, id.vars="NumberOfReads", measure.vars=c("PropOutsideAndInside", "PropOutsideAndInside_5Percents", "PropOutsideAndInside_10Percents"))
  if(i%in%c("Plant_samples_FH", "Plant_samples_FOH")){
    TempPlotPropOutsideAlsoInside <- ggplot(MeltedFinalSumTable, aes(x=NumberOfReads, y=value, colour=variable))+geom_hex(bins=50)+ggtitle(gsub("_", " ", i))+xlab("Number of reads")+ylab("Prop. taxa detected outside also detected in growth chamber")+ylim(0,1)+scale_fill_gradient(low="black",high="grey")
  }else{
    TempPlotPropOutsideAlsoInside <- ggplot(MeltedFinalSumTable, aes(x=NumberOfReads, y=value, colour=variable))+geom_point()+ggtitle(gsub("_", " ", i))+xlab("Number of reads")+ylab("Prop. taxa detected outside also detected in growth chamber")+ylim(0,1)}
  pdf(file=paste(repertMicrobeFromSoil, "/", i, ".pdf", sep = ""), width=10, height=5)
  print(TempPlotPropOutsideAlsoInside)
  graphics.off()
}

# Detection of taxa being detected outside and inside with the datasets with presence threshold
for(i in ListComparisons){
  SerialRarefGrowthChamber = read.csv(list.files(path = repertMicrobeFromSoil, pattern = paste(i, ".*growth_chamber_.*PresThresh.tsv", sep=""), full.names = TRUE)[1], sep="\t", header=TRUE, check.names=FALSE) # Loading of the serial rarefaction for the growth chamber
  SerialRarefOutsideLocation = read.csv(list.files(path = repertMicrobeFromSoil, pattern = paste(i, ".*outside_location_.*PresThresh.tsv", sep=""), full.names = TRUE)[1], sep="\t", header=TRUE, check.names=FALSE) # Loading of the serial rarefaction for the outside location

  TempComparison <- evoOverlaps2SerialRaref(SerialRarefOutside=SerialRarefOutsideLocation, SerialRarefGrowthChamber=SerialRarefGrowthChamber, BasisTaxNames=basisTaxNames)
  save(TempComparison, file=paste(repertMicrobeFromSoil, "/", i, "PresThresh.RData", sep = ""))

  TempComparison5Percents <- evoOverlaps2SerialRaref(SerialRarefOutside=SerialRarefOutsideLocation, SerialRarefGrowthChamber=SerialRarefGrowthChamber, PercentOutsideToKeep=0.05, BasisTaxNames=basisTaxNames)
  save(TempComparison5Percents, file=paste(repertMicrobeFromSoil, "/", i, "PresThresh_5Perc.RData", sep = ""))
  SumDf5Perc <- TempComparison5Percents$SumDf # Extraction of the SumDf from the evoOverlap on 5% most abundant outside taxa
  colnames(SumDf5Perc)[2:ncol(SumDf5Perc)] <- paste(colnames(SumDf5Perc)[2:ncol(SumDf5Perc)], "5Percents", sep="_") # Labelling the columns of the sumDf od the overlap calculated for the 5 percent most abundant outside taxa

  TempComparison10Percents <- evoOverlaps2SerialRaref(SerialRarefOutside=SerialRarefOutsideLocation, SerialRarefGrowthChamber=SerialRarefGrowthChamber, PercentOutsideToKeep=0.1, BasisTaxNames=basisTaxNames)
  save(TempComparison10Percents, file=paste(repertMicrobeFromSoil, "/", i, "PresThresh_10Perc.RData", sep = ""))
  SumDf10Perc <- TempComparison10Percents$SumDf # Extraction of the SumDf from the evoOverlap on 10% most abundant outside taxa
  colnames(SumDf10Perc)[2:ncol(SumDf10Perc)] <- paste(colnames(SumDf10Perc)[2:ncol(SumDf10Perc)], "10Percents", sep="_") # Labelling the columns of the sumDf od the overlap calculated for the 10 percent most abundant outside taxa

  FinalSumTable <- merge(TempComparison$SumDf, SumDf10Perc, by="NumberOfReads")
  FinalSumTable <- merge(FinalSumTable, SumDf5Perc, by="NumberOfReads")

  FinalSumTable$NumOfTaxOutsideCompleteCom <- TempComparison$NumbTaxOutside
  FinalSumTable$NumOfTaxOutside5PercentsCom <- TempComparison5Percents$NumbTaxOutside
  FinalSumTable$NumOfTaxOutside10PercentsCom <- TempComparison10Percents$NumbTaxOutside

  write.table(FinalSumTable, file=paste(repertMicrobeFromSoil, "/", i, "PresThresh_EvoOverlap.tsv", sep =""), sep="\t", col.names=TRUE, row.names=FALSE, quote=FALSE)

  TaxAtMaxOverlap <- taxData[TempComparison$ListTaxaOverlaps[[length(TempComparison$ListTaxaOverlaps)]],] # Extraction of the taxony of taxa detected in the largest rarefaction
  MaxRarefDepth <- names(TempComparison$ListTaxaOverlaps[length(TempComparison$ListTaxaOverlaps)]) # Extraction of the max number of reads used for comparison
  write.table(TaxAtMaxOverlap, file=paste(repertMicrobeFromSoil, "/", i, "PresThresh_taxa_", MaxRarefDepth, "Reads.tsv", sep = ""), sep = "\t", col.names=NA, row.names=TRUE, quote=FALSE)

  MeltedFinalSumTable <- melt(FinalSumTable, id.vars="NumberOfReads", measure.vars=c("PropOutsideAndInside", "PropOutsideAndInside_5Percents", "PropOutsideAndInside_10Percents"))
  if(i%in%c("Plant_samples_FH", "Plant_samples_FOH")){
    TempPlotPropOutsideAlsoInside <- ggplot(MeltedFinalSumTable, aes(x=NumberOfReads, y=value, colour=variable))+geom_hex(bins=50)+ggtitle(gsub("_", " ", i))+xlab("Number of reads")+ylab("Prop. taxa detected outside also detected in growth chamber")+ylim(0,1)+scale_fill_gradient(low="black",high="grey")
  }else{
    TempPlotPropOutsideAlsoInside <- ggplot(MeltedFinalSumTable, aes(x=NumberOfReads, y=value, colour=variable))+geom_point()+ggtitle(gsub("_", " ", i))+xlab("Number of reads")+ylab("Prop. taxa detected outside also detected in growth chamber")+ylim(0,1)}
  pdf(file=paste(repertMicrobeFromSoil, "/", i, "PresThresh.pdf", sep = ""), width=10, height=5)
  print(TempPlotPropOutsideAlsoInside)
  graphics.off()
}

# Export of the plots of compositions of outside communities at the largest number of reads used for comparison
for(i in ListComparisons){
  SerialRarefOutsideLocation = read.csv(list.files(path = repertMicrobeFromSoil, pattern = paste(i, ".*outside_location_.*.tsv", sep=""), full.names = TRUE)[1], sep="\t", row.names=1, header=TRUE, check.names=FALSE) # Loading of the serial rarefaction for the outside location
  SerialRarefOutsideLocation = SerialRarefOutsideLocation[,1:ncol(SerialRarefOutsideLocation)-1] # Removal of the last column being the number of species
  NameRowToPlot <- rownames(SerialRarefOutsideLocation)[nrow(SerialRarefOutsideLocation)-1] # Identification of the second last rarefaction depth which was used for the comparison of communities inside and outside
  TaxaOverlap <- rownames(read.csv(list.files(path = repertMicrobeFromSoil, pattern = paste(i, "_taxa_.*.tsv", sep=""), full.names = TRUE)[1], sep="\t", row.names=1, header=TRUE, check.names=FALSE)) # Loading of the taxa names being detected outside and inside at the highest rarefaction depth
  TempPlot <- plotCompoColored(SerialRarefOutsideLocation, sample=NameRowToPlot, transpose = TRUE, ListToColor=TaxaOverlap, colored="Also detected in growth chamber", NotColored="Only detected outside", title=gsub("_", " ", i)) # Plot of taxa composition with taxa being detected at both outside and inside location, and with the maximum number of reads used for comparison.
  pdf(file=paste(repertMicrobeFromSoil, "/", i, "_CompoAndOverlap.pdf", sep = ""), width=10, height=5)
  print(TempPlot)
  graphics.off()
}

##endregion

##region EVOLUTION OF THE OVERLAP BETWEEN TAXA COLONIZING FROM SOIL IN F AND FO COMMUNITIES

load(paste(repertMicrobeFromSoil, "/Plant_samples_FH.RData", sep=""))

TempComparisonFH <- TempComparison

load(paste(repertMicrobeFromSoil, "/Plant_samples_FOH.Rdata", sep=""))

TempComparisonFOH <- TempComparison

RarefactionDepthToConsider <- intersect(names(TempComparisonFH$ListTaxaOverlaps), names(TempComparisonFOH$ListTaxaOverlaps))

ResultOverlapBactFromSoil <- data.frame(NumBactColoFromSoilShared = rep(NA, (length(RarefactionDepthToConsider)-1)), NumBactColoFromSoilDetectedInBoth = rep(NA, (length(RarefactionDepthToConsider)-1)))
rownames(ResultOverlapBactFromSoil) <- RarefactionDepthToConsider[2:length(RarefactionDepthToConsider)]

for(raref in RarefactionDepthToConsider[2:length(RarefactionDepthToConsider)]){
  ResultOverlapBactFromSoil[raref, "NumBactColoFromSoilShared"] <- length(intersect(TempComparisonFH$ListTaxaOverlaps[[raref]], TempComparisonFOH$ListTaxaOverlaps[[raref]])) # Bacteria that colonize from soil and being present in plants grown in F and FH communities
  ResultOverlapBactFromSoil[raref, "NumBactColoFromSoilDetectedInBoth"] <- length(union(TempComparison$ListTaxaOverlaps[[raref]], TempComparisonFOH$ListTaxaOverlaps[[raref]])) # All bacteria colonizing from soil and being present in plants grown in F or FO communities
}

ResultOverlapBactFromSoil$ProportionShared <- ResultOverlapBactFromSoil$NumBactColoFromSoilShared / ResultOverlapBactFromSoil$NumBactColoFromSoilDetectedInBoth

ResultOverlapBactFromSoil$RarefactionDepth <- as.numeric(rownames(ResultOverlapBactFromSoil))

write.table(ResultOverlapBactFromSoil, file=paste(repertMicrobeFromSoil, "/PlantSples_PropBactFromSoilSharedAmongFAndFH.tsv", sep=""), sep="\t", col.names=TRUE, row.names=FALSE, quote=FALSE)

PlotEvoOvelapBactFromSoilFAndFO <- ggplot(data=ResultOverlapBactFromSoil, aes(x=RarefactionDepth, y=ProportionShared))+geom_point()+ylim(0, 1)

pdf(paste(repertMicrobeFromSoil, "/PlantSples_PropBactFromSoilSharedAmongFAndFH.pdf", sep=""), width=7, height=4)
PlotEvoOvelapBactFromSoilFAndFO
graphics.off()

##endregion

##region Number of reads associated with taxa being detected outside and in growth chamber in pooled plant samples

# FH community

SerialRarefOutsideLocationFHCom = read.csv(paste(repertMicrobeFromSoil, "/Plant_samples_FH_community_outside_location_SerialRaref.tsv", sep=""), sep="\t", header=TRUE, check.names=FALSE) # Loading of the serial rarefaction for the outside location

TaxaOverlapAtMaxRafComparisonFHCom <- as.character(read.csv(paste(repertMicrobeFromSoil, "/Plant_samples_FH_taxa_172300Reads.tsv", sep=""), sep="\t", header=TRUE, check.names=FALSE)[,1]) # taxa which were detected both outside and in the growth chamber at the maximum depth of rarefaction used for comparisons

ReadPropTaxaOverlapAtMaxRarefFHCom <- rowSums(SerialRarefOutsideLocationFHCom[SerialRarefOutsideLocationFHCom$NumberOfReads==172300, TaxaOverlapAtMaxRafComparisonFHCom])/sum(SerialRarefOutsideLocationFHCom[SerialRarefOutsideLocationFHCom$NumberOfReads==172300, !colnames(SerialRarefOutsideLocationFHCom)%in%c("NumbSpecies", "NumberOfReads")]) # Calculation of the propotion of reads of the community being associated with taxa detected outside and inside

# FOH community

SerialRarefOutsideLocationFOHCom <- read.csv(paste(repertMicrobeFromSoil, "/Plant_samples_FOH_community_outside_location_SerialRaref.tsv", sep=""), sep="\t", header=TRUE, check.names=FALSE) # Loading the serial rarefaction data for the FOH communities detected outside

TaxaOverlapAtMaxRafComparisonFOHCom <- as.character(read.csv(paste(repertMicrobeFromSoil, "/Plant_samples_FOH_taxa_144800Reads.tsv", sep=""), sep="\t", header=TRUE, check.names=FALSE)[,1]) # taxa which were detected both outside and in the growth chamber at the  maximum depth of rarefaction used for comparisons

ReadPropTaxaOverlapAtMaxRarefFOHCom <- rowSums(SerialRarefOutsideLocationFOHCom[SerialRarefOutsideLocationFOHCom$NumberOfReads==144800, TaxaOverlapAtMaxRafComparisonFOHCom])/sum(SerialRarefOutsideLocationFOHCom[SerialRarefOutsideLocationFOHCom$NumberOfReads==144800, !(colnames(SerialRarefOutsideLocationFOHCom)%in%c("NumSpecies", "NumberOfReads"))]) # Calculation of the proportion of reads associated with taxa detected oustide and in the growth chamber at the maximum depth of rarefaction used for comparison

##endregion

##region Detailed exploration of the relative abundance of the zOTUs having the potential to reach the plant from soil

ListSampleTypes <- c("Soil_FH_CHN", "Soil_FOH_CHN", "Adult_rosettes_FH", "Adult_rosettes_FOH", "Rosettes_at_flowering_stage_FH", "Rosettes_at_flowering_stage_FOH", "Leaves_not_touching_the_soil_FH", "Leaves_not_touching_the_soil_FOH", "Flowers_FH", "Flowers_FOH", "Plant_samples_FH", "Plant_samples_FOH")

ListComparisonFilters <- list(Soil_FH_CHN = FiltFHSoilNoOriginalCHN, Soil_FOH_CHN = FiltFOHSoilNoOriginalCHN, Adult_rosettes_FH = filtRosettesAdultFHCHN, Adult_rosettes_FOH = filtRosettesAdultFOHCHN, Rosettes_at_flowering_stage_FH = filtRosettesFloweringFHCHN, Rosettes_at_flowering_stage_FOH = filtRosettesFloweringFOHCHN, Leaves_not_touching_the_soil_FH = filtFloweringLeavesFHCHN, Leaves_not_touching_the_soil_FOH = filtFloweringLeavesFOHCHN, Flowers_FH = FiltFlowersFHCHN, Flowers_FOH = FiltFlowersFOHCHN, Plant_samples_FH = filtPlantFHCHN, Plant_samples_FOH = filtPlantsFOHCHN)

SmallestSampleInAllData <- min(rowSums(abTab)) # The smallest sample regarding the number of reads

FilteredDataList <- list()

# Generation of all filtered datasets and rarefaction of them at the number of reads of the smallest sample
for(comp in ListSampleTypes){
  FilteredDataList[[comp]] <- filterData(metaData=metaData, abData=abTab, filter=ListComparisonFilters[[comp]])
  FilteredDataList[[comp]]$abDataFiltRR <- rarefaction(FilteredDataList[[comp]]$abDataFilt, smallSple = FALSE, numReads = SmallestSampleInAllData, exclSmalls = TRUE)
}

TaxaAbleToComeFromFHSoilPresThresh <- rownames(read.csv(list.files(path = repertMicrobeFromSoil, pattern = paste("Plant_samples_FHPresThresh_taxa_.*.tsv", sep=""), full.names = TRUE)[1], header=TRUE, row.names=1, sep="\t", check.names=FALSE)) # With the presence threshold

TaxaAbleToComeFromFHSoil <- rownames(read.csv(list.files(path = repertMicrobeFromSoil, pattern = paste("Plant_samples_FH_taxa_.*.tsv", sep=""), full.names = TRUE)[1], header=TRUE, row.names=1, sep="\t", check.names=FALSE)) # Without the presence threshold

TaxaAbleToComeFromFOHSoilPresThresh <- rownames(read.csv(list.files(path = repertMicrobeFromSoil, pattern = paste("Plant_samples_FOHPresThresh_taxa_.*.tsv", sep=""), full.names = TRUE)[1], header=TRUE, row.names=1, sep="\t", check.names=FALSE)) # With the presence threshold

TaxaAbleToComeFromFOHSoil <- rownames(read.csv(list.files(path = repertMicrobeFromSoil, pattern = paste("Plant_samples_FOH_taxa_.*.tsv", sep=""), full.names = TRUE)[1], header=TRUE, row.names=1, sep="\t", check.names=FALSE)) # Without the presence threshold

TaxaFromSoilInBothFOHAndFHSoilsPresThresh <- intersect(TaxaAbleToComeFromFHSoilPresThresh, TaxaAbleToComeFromFOHSoilPresThresh) # The taxa found to be able to colonize from soil in FOH and FH communities with the presence threshold

TaxaFromSoilInBothFOHAndFHSoils <- intersect(TaxaAbleToComeFromFHSoil, TaxaAbleToComeFromFOHSoil) # The taxa found to be able to colonize from soil in FOH and FH communities without the presence threshold

TaxaFromFHSoilPresThresh <- setdiff(TaxaAbleToComeFromFHSoilPresThresh, TaxaAbleToComeFromFOHSoilPresThresh)

TaxaFromFHSoil <- setdiff(TaxaAbleToComeFromFHSoil, TaxaAbleToComeFromFOHSoil)

TaxaFromFOHSoilPresThresh <- setdiff(TaxaAbleToComeFromFOHSoilPresThresh, TaxaAbleToComeFromFHSoilPresThresh)

TaxaFromFOHSoil <- setdiff(TaxaAbleToComeFromFOHSoil, TaxaAbleToComeFromFHSoil)

##subregion Calculation of the relative abundance of taxa that have the capacity to colonize from the soil communities in which each sampling type was grown after application of the presence threshold

RelAbundanceTaxaFromSoilPresThresh <- data.frame(RelAbundance=c(), Type=c(), TaxaType=c()) # The data frame to store the proportions of reads belonging to taxa from soil after applying the presence threshold

for(comp in ListSampleTypes){
  print(comp)
  if(!(comp %in% c("Soil_FH_CHN", "Soil_FOH_CHN"))){
    TaxaFile <- list.files(path = repertMicrobeFromSoil, pattern = paste(comp, "PresThresh_taxa_.*.tsv", sep=""), full.names = TRUE)[1] # Path to the file which stores the taxonomy of the zOTUs found both outside and inside for the current comparison.
    taxa <- rownames(read.csv(TaxaFile, header=TRUE, row.names=1, sep="\t", check.names=FALSE)) # A vector of the taxa detected outside and inside.
    RelPropTaxaCominfFromSoil <- as.data.frame(RelPropOfTaxaListPerSple(FilteredDataList[[comp]]$abDataFiltRR, intersect(taxa, colnames(FilteredDataList[[comp]]$abDataFiltRR))))
    colnames(RelPropTaxaCominfFromSoil) <- c("RelAbundance")
    RelPropTaxaCominfFromSoil$Type <- comp
    RelPropTaxaCominfFromSoil$TaxaType <- c("FromSpecificSoil")
    RelAbundanceTaxaFromSoilPresThresh <- rbind(RelAbundanceTaxaFromSoilPresThresh, RelPropTaxaCominfFromSoil)
  }else{
    if(comp == "Soil_FH_CHN"){
      RelPropTaxaAbleToColPlant <- as.data.frame(RelPropOfTaxaListPerSple(FilteredDataList[[comp]]$abDataFiltRR, intersect(TaxaAbleToComeFromFHSoilPresThresh, colnames(FilteredDataList[[comp]]$abDataFiltRR))))
      colnames(RelPropTaxaAbleToColPlant) <- c("RelAbundance")
      RelPropTaxaAbleToColPlant$Type <- comp
      RelPropTaxaAbleToColPlant$TaxaType <- c("FromSpecificSoil")
      RelAbundanceTaxaFromSoilPresThresh <- rbind(RelAbundanceTaxaFromSoilPresThresh, RelPropTaxaAbleToColPlant)
    }else{
      RelPropTaxaAbleToColPlant <- as.data.frame(RelPropOfTaxaListPerSple(FilteredDataList[[comp]]$abDataFiltRR, intersect(TaxaAbleToComeFromFOHSoilPresThresh, colnames(FilteredDataList[[comp]]$abDataFiltRR))))
      colnames(RelPropTaxaAbleToColPlant) <- c("RelAbundance")
      RelPropTaxaAbleToColPlant$Type <- comp
      RelPropTaxaAbleToColPlant$TaxaType <- c("FromSpecificSoil")
      RelAbundanceTaxaFromSoilPresThresh <- rbind(RelAbundanceTaxaFromSoilPresThresh, RelPropTaxaAbleToColPlant)
    }
  }
}

RelAbundanceTaxaFromSoilPresThresh$Type <- factor(RelAbundanceTaxaFromSoilPresThresh$Type, levels=c("Soil_FH_CHN", "Adult_rosettes_FH", "Rosettes_at_flowering_stage_FH", "Leaves_not_touching_the_soil_FH", "Flowers_FH", "Plant_samples_FH", "Soil_FOH_CHN", "Adult_rosettes_FOH", "Rosettes_at_flowering_stage_FOH", "Leaves_not_touching_the_soil_FOH", "Flowers_FOH", "Plant_samples_FOH"))

write.table(RelAbundanceTaxaFromSoilPresThresh, file=paste(repertMicrobeFromSoil, "/RelPropTaxaFromSoilPresThresh.tsv", sep=""), row.names=FALSE, col.names=TRUE, quote=FALSE, sep="\t")

RelAbundanceTaxaFromSoilBoxPlotPresThresh <- ggplot(RelAbundanceTaxaFromSoilPresThresh, aes(x=Type, y=RelAbundance, fill=Type))+geom_boxplot()+geom_jitter(color="black", size=0.4, alpha=0.9)+stat_summary(fun=mean, geom="point", shape=18, size=2, color="red", fill="red")+theme(axis.text.x = element_text(angle = 90, hjust = 1, vjust = 0.5))+ylim(0,1) # For soil taxa detected to be able to come from the two soils taking into account the presence threshold. This plot exclude the data for entire plants.

pdf(paste(repertMicrobeFromSoil, "/RelPropTaxaFromSoilPresThresh.pdf", sep=""), width=7, height=7)
RelAbundanceTaxaFromSoilBoxPlotPresThresh
graphics.off()

##endsubregion

##subregion Calculation of the relative abundance of taxa that have the capacity to colonize from the soil communities in which each sampling type was grown without the application of the presence threshold

RelAbundanceTaxaFromSoil <- data.frame(RelAbundance=c(), Type=c(), TaxaType=c()) # The data frame to store the proportions of reads belonging to taxa from soil

for(comp in ListSampleTypes){
  print(comp)
  if(!(comp %in% c("Soil_FH_CHN", "Soil_FOH_CHN"))){
    TaxaFile <- list.files(path = repertMicrobeFromSoil, pattern = paste(comp, "_taxa_.*.tsv", sep=""), full.names = TRUE)[1] # Path to the file which stores the taxonomy of the zOTUs found both outside and inside for the current comparison.
    taxa <- rownames(read.csv(TaxaFile, header=TRUE, row.names=1, sep="\t", check.names=FALSE)) # A vector of the taxa detected outside and inside.
    RelPropTaxaCominfFromSoil <- as.data.frame(RelPropOfTaxaListPerSple(FilteredDataList[[comp]]$abDataFiltRR, intersect(taxa, colnames(FilteredDataList[[comp]]$abDataFiltRR))))
    colnames(RelPropTaxaCominfFromSoil) <- c("RelAbundance")
    RelPropTaxaCominfFromSoil$Type <- comp
    RelPropTaxaCominfFromSoil$TaxaType <- c("FromSpecificSoil")
    RelAbundanceTaxaFromSoil <- rbind(RelAbundanceTaxaFromSoil, RelPropTaxaCominfFromSoil)
  }else{
    if(comp == "Soil_FH_CHN"){
      RelPropTaxaAbleToColPlant <- as.data.frame(RelPropOfTaxaListPerSple(FilteredDataList[[comp]]$abDataFiltRR, intersect(TaxaAbleToComeFromFHSoil, colnames(FilteredDataList[[comp]]$abDataFiltRR))))
      colnames(RelPropTaxaAbleToColPlant) <- c("RelAbundance")
      RelPropTaxaAbleToColPlant$Type <- comp
      RelPropTaxaAbleToColPlant$TaxaType <- c("FromSpecificSoil")
      RelAbundanceTaxaFromSoil <- rbind(RelAbundanceTaxaFromSoil, RelPropTaxaAbleToColPlant)
    }else{
      RelPropTaxaAbleToColPlant <- as.data.frame(RelPropOfTaxaListPerSple(FilteredDataList[[comp]]$abDataFiltRR, intersect(TaxaAbleToComeFromFOHSoil, colnames(FilteredDataList[[comp]]$abDataFiltRR))))
      colnames(RelPropTaxaAbleToColPlant) <- c("RelAbundance")
      RelPropTaxaAbleToColPlant$Type <- comp
      RelPropTaxaAbleToColPlant$TaxaType <- c("FromSpecificSoil")
      RelAbundanceTaxaFromSoil <- rbind(RelAbundanceTaxaFromSoil, RelPropTaxaAbleToColPlant)
    }
  }
}

RelAbundanceTaxaFromSoil$Type <- factor(RelAbundanceTaxaFromSoil$Type, levels=c("Soil_FH_CHN", "Adult_rosettes_FH", "Rosettes_at_flowering_stage_FH", "Leaves_not_touching_the_soil_FH", "Flowers_FH", "Plant_samples_FH", "Soil_FOH_CHN", "Adult_rosettes_FOH", "Rosettes_at_flowering_stage_FOH", "Leaves_not_touching_the_soil_FOH", "Flowers_FOH", "Plant_samples_FOH"))

write.table(RelAbundanceTaxaFromSoil, file=paste(repertMicrobeFromSoil, "/RelPropTaxaFromSoil.tsv", sep=""), row.names=FALSE, col.names=TRUE, quote=FALSE, sep="\t")

RelAbundanceTaxaFromSoilBoxPlot <- ggplot(RelAbundanceTaxaFromSoil, aes(x=Type, y=RelAbundance, fill=Type))+geom_boxplot()+geom_jitter(color="black", size=0.4, alpha=0.9)+stat_summary(fun=mean, geom="point", shape=18, size=2, color="red", fill="red")+theme(axis.text.x = element_text(angle = 90, hjust = 1, vjust = 0.5))+ylim(0,1) # For soil taxa detected to be able to come from the two soils. This plot exclude the data for entire plants.

pdf(paste(repertMicrobeFromSoil, "/RelPropTaxaFromSoil.pdf", sep=""), width=7, height=7)
RelAbundanceTaxaFromSoilBoxPlot
graphics.off()

##endsubregion

##subregion Calculation of the relative abundance of taxa that have the capacity of colonizing the different type of samples from both soils after applying the presence threshold

RelAbOfTaxaAbleToComeFromBothSoilsPresThresh <- data.frame(RelAbundance=c(), Type=c(), TaxaType=c()) # The data frame to store the proportions of reads belonging to taxa from soil after considering the presence threshold

ListComparisons <- list(soil=c("Soil_FH_CHN", "Soil_FOH_CHN"), AdultRosettes=c("Adult_rosettes_FH", "Adult_rosettes_FOH"), FloweringRosettes=c("Rosettes_at_flowering_stage_FH", "Rosettes_at_flowering_stage_FOH"), LeavesNotTouchingSoil=c("Leaves_not_touching_the_soil_FH", "Leaves_not_touching_the_soil_FOH"), flowers=c("Flowers_FH", "Flowers_FOH"), plants=c("Plant_samples_FH", "Plant_samples_FOH"))

for(i in 1:length(ListComparisons)){
  type1 = ListComparisons[[names(ListComparisons)[i]]][1] # Fist type of sample to compare
  type2 = ListComparisons[[names(ListComparisons)[i]]][2] # Second type of sample to compare
  if(!("Soil_FH_CHN" %in% ListComparisons[[names(ListComparisons)[i]]])){
    TaxaFile1 <- list.files(path = repertMicrobeFromSoil, pattern = paste(type1, "PresThresh_taxa_.*.tsv", sep=""), full.names = TRUE)[1] # Path to the file which stores the taxonomy of the zOTUs found both outside and inside for the first type of samples to compare.
    TaxaFile2 <- list.files(path = repertMicrobeFromSoil, pattern = paste(type2, "PresThresh_taxa_.*.tsv", sep=""), full.names = TRUE)[1] # Path to the file which stores the taxonomy of the zOTUs found both outside and inside for the second type of samples to compare.
    taxa1 <- rownames(read.csv(TaxaFile1, header=TRUE, row.names=1, sep="\t", check.names=FALSE)) # A vector of the taxa detected outside and inside for the first type of samples to compare.
    taxa2 <- rownames(read.csv(TaxaFile2, header=TRUE, row.names=1, sep="\t", check.names=FALSE)) # A vector of the taxa detected outside and inside for the second type of samples to compare.
    TaxaAbleToComeFromBothSoils = intersect(taxa1, taxa2) # The taxa which were detected to be able to colonize current types of samples from the two soil communities
    RelPropAllTaxaColFromSoil1 <- as.data.frame(RelPropOfTaxaListPerSple(FilteredDataList[[type1]]$abDataFiltRR, intersect(TaxaAbleToComeFromBothSoils, colnames(FilteredDataList[[type1]]$abDataFiltRR))))
    colnames(RelPropAllTaxaColFromSoil1) <- c("RelAbundance")
    RelPropAllTaxaColFromSoil1$Type <- type1
    RelPropAllTaxaColFromSoil1$TaxaType <- c("FromBothSoils")
    RelAbOfTaxaAbleToComeFromBothSoilsPresThresh <- rbind(RelAbOfTaxaAbleToComeFromBothSoilsPresThresh, RelPropAllTaxaColFromSoil1)
    RelPropAllTaxaColFromSoil2 <- as.data.frame(RelPropOfTaxaListPerSple(FilteredDataList[[type2]]$abDataFiltRR, intersect(TaxaAbleToComeFromBothSoils, colnames(FilteredDataList[[type2]]$abDataFiltRR))))
    colnames(RelPropAllTaxaColFromSoil2) <- c("RelAbundance")
    RelPropAllTaxaColFromSoil2$Type <- type2
    RelPropAllTaxaColFromSoil2$TaxaType <- c("FromBothSoils")
    RelAbOfTaxaAbleToComeFromBothSoilsPresThresh <- rbind(RelAbOfTaxaAbleToComeFromBothSoilsPresThresh, RelPropAllTaxaColFromSoil2)
  }else{ # For the soil samples
    TaxaFH <- colnames(FilteredDataList[[type1]]$abDataFiltRR) # Taxa present in the first soil
    TaxaFOH <- colnames(FilteredDataList[[type2]]$abDataFiltRR) # Taxa present in the second soil
    RelProtTaxaColFromFHAndFOHSoilFH <- as.data.frame(RelPropOfTaxaListPerSple(FilteredDataList[[type1]]$abDataFiltRR, intersect(TaxaFH, TaxaFromSoilInBothFOHAndFHSoilsPresThresh)))
    colnames(RelProtTaxaColFromFHAndFOHSoilFH) <- c("RelAbundance")
    RelProtTaxaColFromFHAndFOHSoilFH$Type <- type1
    RelProtTaxaColFromFHAndFOHSoilFH$TaxaType <- c("FromBothSoils")
    RelAbOfTaxaAbleToComeFromBothSoilsPresThresh <- rbind(RelAbOfTaxaAbleToComeFromBothSoilsPresThresh, RelProtTaxaColFromFHAndFOHSoilFH)
    RelProtTaxaColFromFHAndFOHSoilFOH <- as.data.frame(RelNumbOfTaxaListPerSple(FilteredDataList[[type2]]$abDataFiltRR, intersect(TaxaFOH, TaxaFromSoilInBothFOHAndFHSoilsPresThresh)))
    colnames(RelProtTaxaColFromFHAndFOHSoilFOH) <- c("RelAbundance")
    RelProtTaxaColFromFHAndFOHSoilFOH$Type <- type2
    RelProtTaxaColFromFHAndFOHSoilFOH$TaxaType <- c("FromBothSoils")
    RelAbOfTaxaAbleToComeFromBothSoilsPresThresh <- rbind(RelAbOfTaxaAbleToComeFromBothSoilsPresThresh, RelProtTaxaColFromFHAndFOHSoilFOH)
  }
}

RelAbOfTaxaAbleToComeFromBothSoilsPresThresh$Type <- factor(RelAbOfTaxaAbleToComeFromBothSoilsPresThresh$Type, levels=c("Soil_FH_CHN", "Adult_rosettes_FH", "Rosettes_at_flowering_stage_FH", "Leaves_not_touching_the_soil_FH", "Flowers_FH", "Plant_samples_FH", "Soil_FOH_CHN", "Adult_rosettes_FOH", "Rosettes_at_flowering_stage_FOH", "Leaves_not_touching_the_soil_FOH", "Flowers_FOH", "Plant_samples_FOH"))

write.table(RelAbOfTaxaAbleToComeFromBothSoilsPresThresh, file=paste(repertMicrobeFromSoil, "/RelAbOfTaxaAbleToComeFromBothSoilsPresThresh.tsv", sep=""), row.names=FALSE, col.names=TRUE, quote=FALSE, sep="\t")

RelAbOfTaxaAbleToComeFromBothSoilsBoxPlotPresThresh <- ggplot(RelAbOfTaxaAbleToComeFromBothSoilsPresThresh, aes(x=Type, y=RelAbundance, fill=Type))+geom_boxplot()+geom_jitter(color="black", size=0.4, alpha=0.9)+stat_summary(fun=mean, geom="point", shape=18, size=2, color="red", fill="red")+theme(axis.text.x = element_text(angle = 90, hjust = 1, vjust = 0.5))+ylim(0, 1) # For soil taxa detected to be able to come from the two soils and being shared among sample types. This plot exclude the data for entire plants.

pdf(paste(repertMicrobeFromSoil, "/RelAbOfTaxaAbleToComeFromBothSoilsBoxPlotPresThresh.pdf", sep=""), width=7, height=7)
RelAbOfTaxaAbleToComeFromBothSoilsBoxPlotPresThresh
graphics.off()

##endsubregion

##subregion Calculation of the relative abundance of taxa that have the capacity of colonizing the different type of samples from both soils without presence threshold

RelAbOfTaxaAbleToComeFromBothSoils <- data.frame(RelAbundance=c(), Type=c(), TaxaType=c()) # The data frame to store the proportions of reads belonging to taxa from soil without considering the presence threshold

ListComparisons <- list(soil=c("Soil_FH_CHN", "Soil_FOH_CHN"), AdultRosettes=c("Adult_rosettes_FH", "Adult_rosettes_FOH"), FloweringRosettes=c("Rosettes_at_flowering_stage_FH", "Rosettes_at_flowering_stage_FOH"), LeavesNotTouchingSoil=c("Leaves_not_touching_the_soil_FH", "Leaves_not_touching_the_soil_FOH"), flowers=c("Flowers_FH", "Flowers_FOH"), plants=c("Plant_samples_FH", "Plant_samples_FOH"))

for(i in 1:length(ListComparisons)){
  type1 = ListComparisons[[names(ListComparisons)[i]]][1] # Fist type of sample to compare
  type2 = ListComparisons[[names(ListComparisons)[i]]][2] # Second type of sample to compare
  if(!("Soil_FH_CHN" %in% ListComparisons[[names(ListComparisons)[i]]])){
    TaxaFile1 <- list.files(path = repertMicrobeFromSoil, pattern = paste(type1, "_taxa_.*.tsv", sep=""), full.names = TRUE)[1] # Path to the file which stores the taxonomy of the zOTUs found both outside and inside for the first type of samples to compare.
    TaxaFile2 <- list.files(path = repertMicrobeFromSoil, pattern = paste(type2, "_taxa_.*.tsv", sep=""), full.names = TRUE)[1] # Path to the file which stores the taxonomy of the zOTUs found both outside and inside for the second type of samples to compare.
    taxa1 <- rownames(read.csv(TaxaFile1, header=TRUE, row.names=1, sep="\t", check.names=FALSE)) # A vector of the taxa detected outside and inside for the first type of samples to compare.
    taxa2 <- rownames(read.csv(TaxaFile2, header=TRUE, row.names=1, sep="\t", check.names=FALSE)) # A vector of the taxa detected outside and inside for the second type of samples to compare.
    TaxaAbleToComeFromBothSoils = intersect(taxa1, taxa2) # The taxa which were detected to be able to colonize current types of samples from the two soil communities
    RelPropAllTaxaColFromSoil1 <- as.data.frame(RelPropOfTaxaListPerSple(FilteredDataList[[type1]]$abDataFiltRR, intersect(TaxaAbleToComeFromBothSoils, colnames(FilteredDataList[[type1]]$abDataFiltRR))))
    colnames(RelPropAllTaxaColFromSoil1) <- c("RelAbundance")
    RelPropAllTaxaColFromSoil1$Type <- type1
    RelPropAllTaxaColFromSoil1$TaxaType <- c("FromBothSoils")
    RelAbOfTaxaAbleToComeFromBothSoils <- rbind(RelAbOfTaxaAbleToComeFromBothSoils, RelPropAllTaxaColFromSoil1)
    RelPropAllTaxaColFromSoil2 <- as.data.frame(RelPropOfTaxaListPerSple(FilteredDataList[[type2]]$abDataFiltRR, intersect(TaxaAbleToComeFromBothSoils, colnames(FilteredDataList[[type2]]$abDataFiltRR))))
    colnames(RelPropAllTaxaColFromSoil2) <- c("RelAbundance")
    RelPropAllTaxaColFromSoil2$Type <- type2
    RelPropAllTaxaColFromSoil2$TaxaType <- c("FromBothSoils")
    RelAbOfTaxaAbleToComeFromBothSoils <- rbind(RelAbOfTaxaAbleToComeFromBothSoils, RelPropAllTaxaColFromSoil2)
  }else{ # For the soil samples
    TaxaFH <- colnames(FilteredDataList[[type1]]$abDataFiltRR) # Taxa present in the first soil
    TaxaFOH <- colnames(FilteredDataList[[type2]]$abDataFiltRR) # Taxa present in the second soil
    RelProtTaxaColFromFHAndFOHSoilFH <- as.data.frame(RelPropOfTaxaListPerSple(FilteredDataList[[type1]]$abDataFiltRR, intersect(TaxaFH, TaxaFromSoilInBothFOHAndFHSoils)))
    colnames(RelProtTaxaColFromFHAndFOHSoilFH) <- c("RelAbundance")
    RelProtTaxaColFromFHAndFOHSoilFH$Type <- type1
    RelProtTaxaColFromFHAndFOHSoilFH$TaxaType <- c("FromBothSoils")
    RelAbOfTaxaAbleToComeFromBothSoils <- rbind(RelAbOfTaxaAbleToComeFromBothSoils, RelProtTaxaColFromFHAndFOHSoilFH)
    RelProtTaxaColFromFHAndFOHSoilFOH <- as.data.frame(RelNumbOfTaxaListPerSple(FilteredDataList[[type2]]$abDataFiltRR, intersect(TaxaFOH, TaxaFromSoilInBothFOHAndFHSoils)))
    colnames(RelProtTaxaColFromFHAndFOHSoilFOH) <- c("RelAbundance")
    RelProtTaxaColFromFHAndFOHSoilFOH$Type <- type2
    RelProtTaxaColFromFHAndFOHSoilFOH$TaxaType <- c("FromBothSoils")
    RelAbOfTaxaAbleToComeFromBothSoils <- rbind(RelAbOfTaxaAbleToComeFromBothSoils, RelProtTaxaColFromFHAndFOHSoilFOH)
  }
}

RelAbOfTaxaAbleToComeFromBothSoils$Type <- factor(RelAbOfTaxaAbleToComeFromBothSoils$Type, levels=c("Soil_FH_CHN", "Adult_rosettes_FH", "Rosettes_at_flowering_stage_FH", "Leaves_not_touching_the_soil_FH", "Flowers_FH", "Plant_samples_FH", "Soil_FOH_CHN", "Adult_rosettes_FOH", "Rosettes_at_flowering_stage_FOH", "Leaves_not_touching_the_soil_FOH", "Flowers_FOH", "Plant_samples_FOH"))

write.table(RelAbOfTaxaAbleToComeFromBothSoils, file=paste(repertMicrobeFromSoil, "/RelAbOfTaxaAbleToComeFromBothSoils.tsv", sep=""), row.names=FALSE, col.names=TRUE, quote=FALSE, sep="\t")

RelAbOfTaxaAbleToComeFromBothSoilsBoxPlot <- ggplot(RelAbOfTaxaAbleToComeFromBothSoils, aes(x=Type, y=RelAbundance, fill=Type))+geom_boxplot()+geom_jitter(color="black", size=0.4, alpha=0.9)+stat_summary(fun=mean, geom="point", shape=18, size=2, color="red", fill="red")+theme(axis.text.x = element_text(angle = 90, hjust = 1, vjust = 0.5))+ylim(0, 1) # For soil taxa detected to be able to come from the two soils and being shared among sample types. This plot exclude the data for entire plants.

pdf(paste(repertMicrobeFromSoil, "/RelAbOfTaxaAbleToComeFromBothSoilsBoxPlot.pdf", sep=""), width=7, height=7)
RelAbOfTaxaAbleToComeFromBothSoilsBoxPlot
graphics.off()

##endsubregion

##subregion Generation of figures for the number of reads belonging to taxa being able to come from soil

RelAbundanceTaxaFromSoilBoxPlotPresThresh2 <- ggplot(RelAbundanceTaxaFromSoilPresThresh[!(RelAbundanceTaxaFromSoilPresThresh$Type)%in%c("Plant_samples_FH", "Plant_samples_FOH", "Soil_FH_CHN", "Soil_FOH_CHN"),], aes(x=Type, y=RelAbundance, fill=Type))+geom_boxplot()+geom_jitter(color="black", size=0.6, alpha=1)+stat_summary(fun=mean, geom="point", shape=18, size=2, color="red", fill="red")+theme(legend.position = "none", axis.text.x = element_text(angle = 90, hjust = 1, vjust = 0.5))+ylim(0, 1) # For soil taxa detected to be able to come from the two soils. This plot exclude the data for entire plants. Removal of the data for the entire plants which are not comparable to the rest.

RelAbOfTaxaAbleToComeFromBothSoilsBoxPlotPresThresh2 <- ggplot(RelAbOfTaxaAbleToComeFromBothSoilsPresThresh[!(RelAbOfTaxaAbleToComeFromBothSoilsPresThresh$Type %in% c("Plant_samples_FH", "Plant_samples_FOH", "Soil_FH_CHN", "Soil_FOH_CHN")),], aes(x=Type, y=RelAbundance, fill=Type))+geom_boxplot()+geom_jitter(color="black", size=0.6, alpha=1)+stat_summary(fun=mean, geom="point", shape=18, size=2, color="red", fill="red")+theme(legend.position = "none", axis.text.x = element_text(angle = 90, hjust = 1, vjust = 0.5))+ylim(0, 1) # For soil taxa detected to be able to come from the two soils and being shared among sample types. This plot exclude the data for entire plants. Removal of the data for the entire plants which are not comparable to the rest.

pdf(paste(repertMicrobeFromSoil, "/RelAbTaxFromSoilFinalFigPresThresh.pdf", sep=""), width=14, height=7)
do.call("grid.arrange", c(list(RelAbundanceTaxaFromSoilBoxPlotPresThresh2, RelAbOfTaxaAbleToComeFromBothSoilsBoxPlotPresThresh2), ncol=2))
graphics.off()

RelAbundanceTaxaFromSoilBoxPlotPresThresh3 <- ggplot(RelAbundanceTaxaFromSoilPresThresh[!(RelAbundanceTaxaFromSoilPresThresh$Type)%in%c("Plant_samples_FH", "Plant_samples_FOH"),], aes(x=Type, y=RelAbundance, fill=Type))+geom_boxplot()+geom_jitter(color="black", size=0.6, alpha=1)+stat_summary(fun=mean, geom="point", shape=18, size=2, color="red", fill="red")+theme(legend.position = "none", axis.text.x = element_text(angle = 90, hjust = 1, vjust = 0.5))+ylim(0, 1) # For soil taxa detected to be able to come from the two soils. This plot exclude the data for entire plants. Removal of the data for the entire plants which are not comparable to the rest.

RelAbOfTaxaAbleToComeFromBothSoilsBoxPlotPresThresh3 <- ggplot(RelAbOfTaxaAbleToComeFromBothSoilsPresThresh[!(RelAbOfTaxaAbleToComeFromBothSoilsPresThresh$Type %in% c("Plant_samples_FH", "Plant_samples_FOH")),], aes(x=Type, y=RelAbundance, fill=Type))+geom_boxplot()+geom_jitter(color="black", size=0.6, alpha=1)+stat_summary(fun=mean, geom="point", shape=18, size=2, color="red", fill="red")+theme(legend.position = "none", axis.text.x = element_text(angle = 90, hjust = 1, vjust = 0.5))+ylim(0, 1) # For soil taxa detected to be able to come from the two soils and being shared among sample types. This plot exclude the data for entire plants. Removal of the data for the entire plants which are not comparable to the rest.

pdf(paste(repertMicrobeFromSoil, "/RelAbTaxFromSoilFinalFigPresThresh2.pdf", sep=""), width=14, height=7)
do.call("grid.arrange", c(list(RelAbundanceTaxaFromSoilBoxPlotPresThresh3, RelAbOfTaxaAbleToComeFromBothSoilsBoxPlotPresThresh3), ncol=2))
graphics.off()

RelAbundanceTaxaFromSoilBoxPlot2 <- ggplot(RelAbundanceTaxaFromSoil[!(RelAbundanceTaxaFromSoil$Type)%in%c("Plant_samples_FH", "Plant_samples_FOH", "Soil_FH_CHN", "Soil_FOH_CHN"),], aes(x=Type, y=RelAbundance, fill=Type))+geom_boxplot()+geom_jitter(color="black", size=0.6, alpha=1)+stat_summary(fun=mean, geom="point", shape=18, size=2, color="red", fill="red")+theme(legend.position = "none", axis.text.x = element_text(angle = 90, hjust = 1, vjust = 0.5))+ylim(0, 1) # For soil taxa detected to be able to come from the two soils. This plot exclude the data for entire plants. Removal of the data for the entire plants which are not comparable to the rest.

RelAbOfTaxaAbleToComeFromBothSoilsBoxPlot2 <- ggplot(RelAbOfTaxaAbleToComeFromBothSoils[!(RelAbOfTaxaAbleToComeFromBothSoils$Type %in% c("Plant_samples_FH", "Plant_samples_FOH", "Soil_FH_CHN", "Soil_FOH_CHN")),], aes(x=Type, y=RelAbundance, fill=Type))+geom_boxplot()+geom_jitter(color="black", size=0.6, alpha=1)+stat_summary(fun=mean, geom="point", shape=18, size=2, color="red", fill="red")+theme(legend.position = "none", axis.text.x = element_text(angle = 90, hjust = 1, vjust = 0.5))+ylim(0, 1) # For soil taxa detected to be able to come from the two soils and being shared among sample types. This plot exclude the data for entire plants. Removal of the data for the entire plants which are not comparable to the rest.

pdf(paste(repertMicrobeFromSoil, "/RelAbTaxFromSoilFinalFig.pdf", sep=""), width=14, height=7)
do.call("grid.arrange", c(list(RelAbundanceTaxaFromSoilBoxPlot, RelAbOfTaxaAbleToComeFromBothSoilsBoxPlot), ncol=2))
graphics.off()

RelAbundanceTaxaFromSoilBoxPlot3 <- ggplot(RelAbundanceTaxaFromSoil[!(RelAbundanceTaxaFromSoil$Type)%in%c("Plant_samples_FH", "Plant_samples_FOH"),], aes(x=Type, y=RelAbundance, fill=Type))+geom_boxplot()+geom_jitter(color="black", size=0.6, alpha=1)+stat_summary(fun=mean, geom="point", shape=18, size=2, color="red", fill="red")+theme(legend.position = "none", axis.text.x = element_text(angle = 90, hjust = 1, vjust = 0.5))+ylim(0, 1) # For soil taxa detected to be able to come from the two soils. This plot exclude the data for entire plants. Removal of the data for the entire plants which are not comparable to the rest.

RelAbOfTaxaAbleToComeFromBothSoilsBoxPlot3 <- ggplot(RelAbOfTaxaAbleToComeFromBothSoils[!(RelAbOfTaxaAbleToComeFromBothSoils$Type %in% c("Plant_samples_FH", "Plant_samples_FOH")),], aes(x=Type, y=RelAbundance, fill=Type))+geom_boxplot()+geom_jitter(color="black", size=0.6, alpha=1)+stat_summary(fun=mean, geom="point", shape=18, size=2, color="red", fill="red")+theme(legend.position = "none", axis.text.x = element_text(angle = 90, hjust = 1, vjust = 0.5))+ylim(0, 1) # For soil taxa detected to be able to come from the two soils and being shared among sample types. This plot exclude the data for entire plants. Removal of the data for the entire plants which are not comparable to the rest.

pdf(paste(repertMicrobeFromSoil, "/RelAbTaxFromSoilFinalFig2.pdf", sep=""), width=14, height=7)
do.call("grid.arrange", c(list(RelAbundanceTaxaFromSoilBoxPlot3, RelAbOfTaxaAbleToComeFromBothSoilsBoxPlot3), ncol=2))
graphics.off()

##endsubregion

##subregion comparison of the numner of reads belonging to ASVs from soil in plant communities and in soil communities (After application of the presence threshold)

RelAbundanceCompSoilPlantComPresThresh <- data.frame(RelAbundance=c(), Type=c(), TaxaType=c()) # The data frame to store the proportions of reads belonging to taxa from soil after applying the presence threshold

ListSampleTypesForSoilPlantcomp <- c("Adult_rosettes_FH", "Adult_rosettes_FOH", "Rosettes_at_flowering_stage_FH", "Rosettes_at_flowering_stage_FOH", "Leaves_not_touching_the_soil_FH", "Leaves_not_touching_the_soil_FOH", "Flowers_FH", "Flowers_FOH", "Plant_samples_FH", "Plant_samples_FOH")

for(comp in ListSampleTypesForSoilPlantcomp){
  print(comp)
  TaxaFile <- list.files(path = repertMicrobeFromSoil, pattern = paste(comp, "PresThresh_taxa_.*.tsv", sep=""), full.names = TRUE)[1] # Path to the file which stores the taxonomy of the zOTUs found both outside and inside for the current comparison.
  taxa <- rownames(read.csv(TaxaFile, header=TRUE, row.names=1, sep="\t", check.names=FALSE)) # A vector of the taxa detected outside and inside.
  RelPropTaxaCominfFromSoil <- as.data.frame(RelPropOfTaxaListPerSple(FilteredDataList[[comp]]$abDataFiltRR, intersect(taxa, colnames(FilteredDataList[[comp]]$abDataFiltRR))))
  colnames(RelPropTaxaCominfFromSoil) <- c("RelAbundance")
  RelPropTaxaCominfFromSoil$Type <- comp
  RelPropTaxaCominfFromSoil$TaxaType <- c("FromSpecificSoil")
  RelAbundanceCompSoilPlantComPresThresh <- rbind(RelAbundanceCompSoilPlantComPresThresh, RelPropTaxaCominfFromSoil)
  if(grepl(".*_FH", comp)){ # If the current samples were grown in FH communities
    RelPropTaxaCominfFromSoil <- as.data.frame(RelPropOfTaxaListPerSple(FilteredDataList[["Soil_FH_CHN"]]$abDataFiltRR, intersect(taxa, colnames(FilteredDataList[["Soil_FH_CHN"]]$abDataFiltRR)))) # Calculation of the ASVs relative abundance in soil samples
    colnames(RelPropTaxaCominfFromSoil) <- c("RelAbundance")
    RelPropTaxaCominfFromSoil$Type <- paste(comp, "_InFHSoil", sep="")
    RelPropTaxaCominfFromSoil$TaxaType <- c("FromSpecificSoil")
    RelAbundanceCompSoilPlantComPresThresh <- rbind(RelAbundanceCompSoilPlantComPresThresh, RelPropTaxaCominfFromSoil)
  }else{
    RelPropTaxaCominfFromSoil <- as.data.frame(RelPropOfTaxaListPerSple(FilteredDataList[["Soil_FOH_CHN"]]$abDataFiltRR, intersect(taxa, colnames(FilteredDataList[["Soil_FOH_CHN"]]$abDataFiltRR)))) # Calculation of the ASVs relative abundance in soil samples
    colnames(RelPropTaxaCominfFromSoil) <- c("RelAbundance")
    RelPropTaxaCominfFromSoil$Type <- paste(comp, "_InFOHSoil", sep="")
    RelPropTaxaCominfFromSoil$TaxaType <- c("FromSpecificSoil")
    RelAbundanceCompSoilPlantComPresThresh <- rbind(RelAbundanceCompSoilPlantComPresThresh, RelPropTaxaCominfFromSoil)
  }
}

RelAbundanceCompSoilPlantComPresThresh$Type <- factor(RelAbundanceCompSoilPlantComPresThresh$Type, levels=c("Adult_rosettes_FH_InFHSoil", "Adult_rosettes_FH", "Rosettes_at_flowering_stage_FH_InFHSoil", "Rosettes_at_flowering_stage_FH", "Leaves_not_touching_the_soil_FH_InFHSoil", "Leaves_not_touching_the_soil_FH", "Flowers_FH_InFHSoil", "Flowers_FH", "Plant_samples_FH_InFHSoil", "Plant_samples_FH", "Adult_rosettes_FOH_InFOHSoil", "Adult_rosettes_FOH", "Rosettes_at_flowering_stage_FOH_InFOHSoil", "Rosettes_at_flowering_stage_FOH", "Leaves_not_touching_the_soil_FOH_InFOHSoil", "Leaves_not_touching_the_soil_FOH", "Flowers_FOH_InFOHSoil", "Flowers_FOH", "Plant_samples_FOH_InFOHSoil", "Plant_samples_FOH"))

write.table(RelAbundanceCompSoilPlantComPresThresh, file=paste(repertMicrobeFromSoil, "/RelAbundanceCompSoilPlantComPresThresh.tsv", sep=""), row.names=FALSE, col.names=TRUE, quote=FALSE, sep="\t")

RelAbundanceCompSoilPlantComBoxPlotPresThresh <- ggplot(RelAbundanceCompSoilPlantComPresThresh, aes(x=Type, y=RelAbundance, fill=Type))+geom_boxplot()+geom_jitter(color="black", size=0.4, alpha=0.9)+stat_summary(fun=mean, geom="point", shape=18, size=2, color="red", fill="red")+theme(axis.text.x = element_text(angle = 90, hjust = 1, vjust = 0.5))+ylim(0,1)

pdf(paste(repertMicrobeFromSoil, "/RelAbundanceCompSoilPlantComBoxPlotPresThresh.pdf", sep=""), width=7, height=7)
RelAbundanceCompSoilPlantComBoxPlotPresThresh
graphics.off()

RelAbundanceCompSoilPlantComBoxPlotPresThresh2 <- ggplot(RelAbundanceCompSoilPlantComPresThresh[!(RelAbundanceCompSoilPlantComPresThresh$Type %in% c("Plant_samples_FH_InFHSoil", "Plant_samples_FH", "Plant_samples_FOH_InFOHSoil", "Plant_samples_FOH")),], aes(x=Type, y=RelAbundance, fill=Type))+geom_boxplot()+geom_jitter(color="black", size=0.4, alpha=0.9)+stat_summary(fun=mean, geom="point", shape=18, size=2, color="red", fill="red")+theme(legend.position = "none", axis.text.x = element_text(angle = 90, hjust = 1, vjust = 0.5))+ylim(0,1)

pdf(paste(repertMicrobeFromSoil, "/RelAbundanceCompSoilPlantComBoxPlotPresThresh2.pdf", sep=""), width=7, height=7)
RelAbundanceCompSoilPlantComBoxPlotPresThresh2
graphics.off()

##endsubregion

##endregion

##endfold

##fold RELATIVE ABUNDANCE OF CANDIDATES FOR FLORAL CONVERGENCES AND CHARACTERISTIC OF FLORAL CommunitiesCompoRelAb

repertoryASVsOfInterest <- paste(analysRepert, "/RelAbASVsOfInterest", sep = "")

dir.create(repertoryASVsOfInterest)

repertoryHCMaxRarefCand <- paste(analysRepert, "/hierarchicalClustering/hcBrayMaxRarefCompCand", sep = "") # Repertory to store analyses of candidates bacteria

repertoryIndicSpecies <- paste(analysRepert, "/IndicSpecies", sep = "") # Repertory to store analyses of indicative species

CandSystematicallyIdentif <- rownames(read.csv(paste(repertoryHCMaxRarefCand, "/TaxoCandSystIdentif.tsv", sep=""), sep="\t", row.names=1, header=TRUE, check.names=FALSE))

IndicSppNoRespForFloClust <- rownames(read.csv(paste(repertoryIndicSpecies, "/IndValCompPlusPValFlowersSignifNotRespForFloClust.tsv", sep=""), sep="\t", row.names=1, header=TRUE, check.names=FALSE)) # The indicative species not being responsible for the convergence of floral communities

ASVsOfInterest <- union(CandSystematicallyIdentif, IndicSppNoRespForFloClust) # ASVs to be used here

allSplesCHNFloData <- filterData(metaData, abTab, filtSamplesFloCHN) # Filtering data for samples from CHN at blooming stage

allSplesCHNFloData$abDataFiltRaref <- rarefaction(allSplesCHNFloData$abDataFilt, smallSple = TRUE, numReads = NULL, exclSmalls = TRUE) # Rarefaction of the abundance data to the size of the smallest sample

allSplesCHNFloData$RelAbDataFiltRaref <- allSplesCHNFloData$abDataFiltRaref / sum(allSplesCHNFloData$abDataFiltRaref[1,]) # Relative abundance

relAbDataFiltRarefASVsOfInterest <- allSplesCHNFloData$RelAbDataFiltRaref[,colnames(allSplesCHNFloData$RelAbDataFiltRaref)%in%ASVsOfInterest]

relAbDataFiltRarefASVsOfInterest <- round(relAbDataFiltRarefASVsOfInterest, digits=3)

RelAbMetaDataFiltRarefASVsOfInterest <- mergeByRow(relAbDataFiltRarefASVsOfInterest, allSplesCHNFloData$metaData) # Creation of one matrix with abundance and metadata together

RelAbMetaDataFiltRarefASVsOfInterest$SamplingType <- gsub("mixed soil|soil surface", "soil", RelAbMetaDataFiltRarefASVsOfInterest$SamplingType)

ListBoxPlot <- list()
for(taxa in ASVsOfInterest){ListBoxPlot[[taxa]] <- BoxPlotAbInCat(RelAbMetaDataFiltRarefASVsOfInterest, taxa, "SamplingType")}

pdf(paste(repertoryASVsOfInterest, "/BoxPlotAbundancesASVsOfInterest.pdf", sep=""), width=10, height=30)
do.call("grid.arrange", c(ListBoxPlot, ncol=4))
graphics.off()

##endfold
