# Supplementary material for: Capacity of soil bacteria to reach the phyllosphere and convergence of floral communities despite soil microbiota variation
Source: Proc Natl Acad Sci U S A. 2021 Oct 7;118(41):e2100150118. doi: 10.1073/pnas.2100150118 (PMC8521660; doi:10.1073/pnas.2100150118)
Supplement: Supplementary File [file pnas.2100150118.sd03.gz › SI_4_rFunctions.r]

# functions of the source project

# A function to filter an abundance table based on a list of samples. The resulting dataframe includes only taxa being detected in at least one of the samples.
extr.abdata <- function(ab_data, sples_list){ # Tested for another paper
  temp_ab_data <- ab_data[intersect(sples_list, rownames(ab_data)),]
  temp_ab_data <- temp_ab_data[,colSums(temp_ab_data)>0]
  return(as.data.frame(temp_ab_data))
}

# A funtion that return filtered meta and abundance data. filter is a list of characters (list(c(),c())). Each element is named with the name of the column to filter on, each character contains the values to filter on. Sort this list in the order to follow during filtering.
filterData <- function(metaData, abData, filter){ # Tested
  metaDataFilt <- filterMetaData(metaData = metaData, filter = filter)
  abDataFilt <- extr.abdata(ab_data = abData, sples_list = rownames(metaDataFilt))
  return(list(metaDataFilt = metaDataFilt, abDataFilt = abDataFilt))
}

# A function to rarefy abundance data on minimum sample size by default, or with a defined number of reads. The option exclSmall excludes from data samples with less reads than the rarefaction depth.
rarefaction <- function(abData, smallSple = TRUE, numReads = NULL, exclSmalls = TRUE){ # Tested
  if(isTRUE(smallSple)){numReads <- min(rowSums(abData))}
  if(isTRUE(exclSmalls)){abData <- abData[rowSums(abData)>=numReads,]} # Exclusion of sples with less reads that the depth used
  rrData <- rrarefy(abData, numReads)
  rrData <- rrData[,colSums(rrData)>0] # Exclusion of taxa without reads after rarefaction
  return(rrData)
}

# A function to conduct a hierarchical clustering. To not filter data define filter as NULL. If smallSple is true data are rarefied to the size of the smaller sample after filtering
hierarchicalClust <- function(filter, abData, metaData, methodHC, binaryBray = FALSE, rarefyData = TRUE, smallSple = TRUE, numReads = NULL, exclSmalls = TRUE, titleAnalysis){ # Tested
  if(isFALSE(filter)){
    filtData <- list()
    filtData$metaDataFilt <- metaData
    filtData$abDataFilt <- abData}else{
      filtData <- filterData(metaData = metaData, abData = abData, filter = filter)
      } # Filtering of meta and abundance data (if needed)
  if(isTRUE(rarefyData)){
    filtData$abDataFiltRR <- rarefaction(filtData$abDataFilt, smallSple = smallSple, numReads, exclSmalls = exclSmalls) # Addition of a dataframe rarefied at the smallest sample size
    if(exclSmalls){filtData$metaDataFiltRR <- filtData$metaDataFilt[rownames(filtData$abDataFiltRR),]} # If exclSmalls is true some samples were potentially excluded
    rarefactionDepth <- unique(rowSums(filtData$abDataFiltRR)) # Rarefaction level
    if(binaryBray){filtDataBray <- vegdist(filtData$abDataFiltRR, binary = TRUE, diag = TRUE, upper = TRUE)}else{filtDataBray <- vegdist(filtData$abDataFiltRR, diag = TRUE, upper = TRUE)} # Calculation of the matrix of dissimilarity
  }else{
    rarefactionDepth <- "Data were not rarefied"
    if(binaryBray){filtDataBray <- vegdist(filtData$abDataFilt, binary = TRUE, diag = TRUE, upper = TRUE)}else{filtDataBray <- vegdist(filtData$abDataFilt, diag = TRUE, upper = TRUE)}
  }
  hc <- hclust(d = filtDataBray, method = methodHC) # hierarchical clustering
  return(list(filterData = filtData, distanceData = filtDataBray, rarefactionDepth = rarefactionDepth, binaryBray = binaryBray, hcResults = hc, titleAnalysis = titleAnalysis))
}

# Function to generate a figure of the hierarchical clustering with a dendrogram and a heatmap
figureHierarchicalClust <- function(results, columnForTipsColors,  columnForEdgeColor, colorPalette, titleAnalysis){
  dendro <- as.phylo(results$hcResults) # Verified manually
  if(isTRUE(results$binaryBray)){scallingOfData <- "absence-presence"}else{scallingOfData <- "relative abundance"}
  tipsCat <- results$filterData$metaDataFilt[dendro$tip.label, columnForTipsColors] # Extractions of the categories used to color tips (columnForTipsColors)
  tipsColor <- c() # A vector to store colors
  for(tip in tipsCat){tipsColor <- c(tipsColor, colorPalette[as.character(tip)])} # Fill out the color vector
  colorBranches <- as.list(dendro$edge[,2]) # Extraction of edges as list to allow mix of integer and characters
  colorBranches[colorBranches>length(dendro$tip.label)] <- "black" # Internal branches are black
  for(i in which(colorBranches!="black")){colorBranches[[i]] <- colorPalette[as.character(results$filterData$metaDataFilt[dendro$tip.label[colorBranches[[i]]], columnForEdgeColor])]} # Relacement with appropriate color
  colorBranches <- as.character(colorBranches) # reconvertion of the list into a character vector
  plotDendro <- as.ggplot(function() plot.phylo(dendro, label.offset = 0.01, tip.color = tipsColor, edge.color = colorBranches, no.margin = TRUE)) # Production of a grob plot
  plotDendro <- plotDendro+ggtitle(paste(titleAnalysis, " / ", results$hcResults$dist.method, " / ", results$hcResults$method, sep = "")) # Addition of a title to the dendrogram
  matrix <- as.matrix(results$distanceData) # Convertion of distance object into matrix
  matrix <- matrix[results$hcResults$labels[results$hcResults$order], results$hcResults$labels[results$hcResults$order]] # Reordering matrix according to labels of the dendrogram
  meltData <- melt(matrix) # Melting the distance matrix
  meltData[,1] <- factor(meltData[,1], level = results$hcResults$labels[results$hcResults$order]) # Make sure that Var1 is a factor, and that levels are in the right order
  meltData[,2] <- factor(meltData[,2], level = results$hcResults$labels[results$hcResults$order]) # Same
  heatmap <- ggplot(data = meltData)+geom_tile(aes(x = Var1, y = Var2, fill = value))+theme(axis.title = element_blank(), axis.text.x = element_text(angle = 90))+scale_fill_gradient(limits = c(0,1), low = "red", high = "white", aesthetics = "fill")+ggtitle(paste(titleAnalysis, " / ", results$hcResults$dist.method, " / ", results$hcResults$method, " / ", scallingOfData, sep = ""))
  return(list(plotDendro = plotDendro, heatMap = heatmap))
}

# Random extraction of a column in abundance data
randomCol <- function(abData){ # Not tested
  x <- abData[,sample(colnames(abData), size = 1), drop = FALSE]
  return(x)
}

# A function to generate a bootstraped dataset, and a check if there are empty samples after rarefaction (emptySamples = TRUE/FALSE)
bootstrapAbData <- function(abData, sizeData){ # Tested
  bootstrappedData <- as.data.frame(apply(as.matrix(abData), MARGIN = 2, FUN = function(x) x <- abData[,sample(colnames(abData), size = 1)]))
  colnames(bootstrappedData) <- paste(rep("taxa", ncol(bootstrappedData)), c(1:ncol(bootstrappedData)), sep = "") # Change column names to generic names as the original names do not correspond anymore to table contents
  rownames(bootstrappedData) <- rownames(abData)
  if(any(rowSums(bootstrappedData)==0)){emptySamples <- TRUE}else{emptySamples <- FALSE}
  return(list(bootstrappedData = bootstrappedData, emptySamples = emptySamples))
}

# A function to return a list of bootstrapped datasets. EmptySamples indicate if some sample do not have data after rarefaction, they are in same order as rarefied data.
multipleBootstraps <- function(abData, sizeData, nrep){ # Tested
  listbootstrpData <- list() # The list of bootstrapped datasets
  emptySamples <- c()
  for(i in 1:nrep){
    tempBootstrapData <- bootstrapAbData(abData = abData, sizeData = sizeData)
    listbootstrpData[[i]] <- tempBootstrapData$bootstrappedData
    emptySamples <- c(emptySamples, tempBootstrapData$emptySamples)
  }
  return(list(bootstrapData = listbootstrpData, emptySamples = emptySamples))
}

# A function to return a list of rarefied datasets, all at same depth
multipleRaref <- function(abData, smallSple = TRUE, numReads = NULL, exclSmalls = TRUE, nrep){ # Tested
  listRarefiedData <- list() # The list of rarefied data
  for(i in 1:nrep){listRarefiedData[[i]] <- rarefaction(abData = abData, smallSple = smallSple, numReads = numReads, exclSmalls = exclSmalls)}
  return(listRarefiedData)
}

# Hierarchical clustering on multiple datasets. First check that datasets do not have empty rows before using this function.
HCOnMultipleDatasets <- function(filter = FALSE, listAbData, metaData, methodHC, binaryBray = FALSE, titleAnalysis){ # Tested
  listResultsHC <- list()
  for(i in 1:length(listAbData)){
    tempData <- listAbData[[i]]
    tempTitleAnalysis <- paste(titleAnalysis, "_replicate_", i, sep = "")
    listResultsHC[[i]] <- hierarchicalClust(filter = filter, abData = tempData, metaData = metaData, methodHC = methodHC, binaryBray = binaryBray, rarefyData = FALSE, titleAnalysis = tempTitleAnalysis)
  }
  return(listResultsHC)
}

# Conversion of hierarchical clustering results generated by HCOnMultipleDatasets into phylo objects
convertHCResultsIntoPhylo <- function(hcResults){ # Tested
  listPhylo <- list()
  for(i in 1:length(hcResults)){
    tempTitle <- hcResults[[i]]$titleAnalysis
    listPhylo[[tempTitle]] <- as.phylo(hcResults[[i]]$hcResults)
  }
  return(listPhylo)
}

# A function to extract the partitions being present in a tree
getPartitions <- function(tree){ # Tested
  numtips <- length(tree$tip.label) # Number of tips
  partitionsVector <- list()
  for(i in unique(tree$edge[,1])){
    partition <- c()
    descendants <- tree$edge[tree$edge[,1]==i,2] # First two descendants of the internal node
    partition <- c(partition, descendants[which(descendants<=numtips)])
    while(any(descendants>numtips)){
      descendants <- tree$edge[tree$edge[,1]%in%descendants[which(descendants>numtips)],2] # Descendants of internal nodes
      partition <- c(partition, descendants[which(descendants<=numtips)])
    }
    partitionsVector[[as.character(i)]] <- tree$tip.label[partition[order(partition)]]
  }
  return(partitionsVector)
}

# Calculation of the number of time we find a partition in the collection of tree. The output is a matrix with the number of the node corresponding to the partition in the referenceTree in the first column, and the number of trees in which we find the partition in the collection of trees
calculatePartFreq <- function(referenceTree, collectionTrees){ # Tested
  partitions <- getPartitions(referenceTree) # Extract partitions present in the tree
  collectPartitions <- list()
  for(i in 1:length(collectionTrees)){ # Extraction of all partitions present in the tree collection
    tempPartitions <- getPartitions(collectionTrees[[i]])
    collectPartitions <- append(collectPartitions, tempPartitions)
  }
  results <- matrix(ncol = 2, nrow = length(partitions))
  results[,1] <- as.integer(names(partitions))
  for(i in 1:nrow(results)){results[i, 2] <- sum(collectPartitions%in%partitions[i])}
  return(results)
}

# A function to generate a grob of the consensus tree with tips and external edges colored according to two columns of meta data
consensHierarchicalClust <- function(listHCPhylo, consensusLevel, metaData, columnForTipsColors, columnForEdgeColor, colorPalette, typeData){ # Tested, and manually checked for colors
  consens <- consensus(listHCPhylo, p = consensusLevel) # Convertion of the hc results into phylo tree
  consens <- compute.brlen(consens, 1)
  consens <- ladderize(consens, right = FALSE)
  partFreq <- as.data.frame(calculatePartFreq(referenceTree = consens, collectionTrees = listHCPhylo))
  partFreq <- partFreq[order(partFreq$V1),] # Sorting by ascending internal nodes
  consens$node.label <- round(partFreq[,2]/length(listHCPhylo), digits = 2) # Calculation of bootstrap values, and assignment to nodes
  tipsCat <- metaData[consens$tip.label, columnForTipsColors] # Extractions of the categories used to color tips (columnForColors)
  tipsColor <- c() # A vector to store colors
  for(tip in tipsCat){tipsColor <- c(tipsColor, colorPalette[as.character(tip)])} # Fill out the color vector
  colorBranches <- as.list(consens$edge[,2]) # Extraction of edges as list to allow mix of integer and characters
  colorBranches[colorBranches>length(consens$tip.label)] <- "black" # Internal branches are black
  for(i in which(colorBranches!="black")){colorBranches[[i]] <- colorPalette[as.character(metaData[consens$tip.label[colorBranches[[i]]], columnForEdgeColor])]} # Relacement with appropriate color
  colorBranches <- as.character(colorBranches) # reconvertion of the list into a character vector
  plotConsens <- as.ggplot(function() plot.phylo(consens, label.offset = 0.01, tip.color = tipsColor, edge.color = colorBranches, show.node.label = TRUE, no.margin = TRUE)) # Production of a grob plot
  plotConsens <- plotConsens+ggtitle(paste("Consensus at ", consensusLevel*100, "%", " generated from ", typeData, sep = ""))
  return(list(plotConsens = plotConsens, consensus = consens))
}

# Function to execute the complete procedure of hierarchical clustering. For the rarefaction depth please considere the information in the simple hierarchical clustering analysis. In the multiple hierarchical clustering steps, because the data are rarefied a priori, the results return non-rarefied even if they were.
hierarchicalClustCpltProces <- function(filter, abData = abTab, metaData = metaData, methodHC, binaryBray, rarefyData, smallSple = TRUE, numReads = NULL, exclSmalls = TRUE, titleAnalysis = NA, nrep = 1000, columnForTipsColors, columnForEdgeColor, colorPalette, consensusLevel = 0.5){ # Not tested
  hc <- hierarchicalClust(filter = filter, abData = abData, metaData = metaData, methodHC = methodHC, binaryBray = binaryBray, rarefyData = rarefyData, smallSple = smallSple, numReads = numReads, exclSmalls = exclSmalls, titleAnalysis = titleAnalysis) # Hierarchical clustering
  figureHC <- figureHierarchicalClust(results = hc, columnForTipsColors = columnForTipsColors, columnForEdgeColor = columnForEdgeColor, colorPalette = colorPalette, titleAnalysis = titleAnalysis) # Figures of hierarchical clustering
  if(isTRUE(rarefyData)){listAbDataMultiHC <- multipleRaref(abData = hc$filterData$abDataFilt, smallSple = smallSple, numReads = numReads, exclSmalls = exclSmalls, nrep = nrep)}else{listAbDataMultiHC <- rep(list(hc$filterData$abDataFilt), times = nrep)} # Creation of a list of abundance data used for hierarchical clustering repeated nrep times.
  multipleHC <- HCOnMultipleDatasets(filter = FALSE, listAbData = listAbDataMultiHC, metaData = metaData, methodHC = methodHC, binaryBray = binaryBray, titleAnalysis = titleAnalysis) # Hirarchical clustering reproduced nrep times
  multipleHCPhylo <- convertHCResultsIntoPhylo(hcResults = multipleHC) # Conversion into phylo objects
  consensusMultiHC <- consensHierarchicalClust(listHCPhylo = multipleHCPhylo, consensusLevel = consensusLevel, metaData = metaData, columnForTipsColors = columnForTipsColors, columnForEdgeColor = columnForEdgeColor, colorPalette = colorPalette, typeData = "non-bootstrapped data") # Creation of consensus
  bootstrappedData <- multipleBootstraps(abData = hc$filterData$abDataFiltRR, sizeData = ncol(hc$filterData$abDataFiltRR), nrep = nrep) # bootstrapping
  if(any(bootstrappedData$emptySamples)){
    bootDataForHC <- bootstrappedData$bootstrapData[which(bootstrappedData$emptySamples==FALSE)] # exclusion of bootstrapped data with empty samples
    numbDataWithEmpty <- length(which(bootstrappedData$emptySamples==TRUE))
    reductionOfData <- paste(numbDataWithEmpty, " bootstrapped data with empty samples were excluded.", sep = "")
  }else{
    bootDataForHC <- bootstrappedData$bootstrapData
    reductionOfData <- NULL
  }
  bootstrappedHC <- HCOnMultipleDatasets(filter = FALSE, listAbData = bootDataForHC, metaData = metaData, methodHC = methodHC, binaryBray = binaryBray, titleAnalysis = titleAnalysis) # Hirarchical clustering analyses of bootstrapped data
  bootstrappedHCPhylo <- convertHCResultsIntoPhylo(hcResults = bootstrappedHC) # Conversion into phylo objects
  consensusBootHC <- consensHierarchicalClust(listHCPhylo = bootstrappedHCPhylo, consensusLevel = consensusLevel, metaData = metaData, columnForTipsColors = columnForTipsColors, columnForEdgeColor = columnForEdgeColor, colorPalette = colorPalette, typeData = "bootstrapped data") # Creation of consensus
  return(list(hierarchicalClust = hc, figureHC = figureHC, multipleHC = multipleHC, multipleHCPhylo = multipleHCPhylo, consensusMultiHC = consensusMultiHC, bootstrappedData = bootstrappedData, bootstrappedHC = bootstrappedHC, bootstrappedHCPhylo = bootstrappedHCPhylo, consensusBootHC = consensusBootHC, reductionOfData = reductionOfData))
}

# Hierarchical clustering on each columns of an OTU table. If you want to rarefy data do it before the execution of this function
hcOnAllOtusOfOtuTable <- function(filter = FALSE, abData, metaData, methodHC, binaryBray = FALSE, titleAnalysis){ # Tested
  listResultsHC <- list()
  for(i in colnames(abData)){
    tempData <- abData[abData[, i] > 0, i, drop = FALSE] # Extraction of the data for one OTU and removal of all samples without this OTU, because they will generate NAs in the distance matrix
    if(nrow(tempData)<3){next} # Here we use a minimum of 3 samples to get a meaningful clustering
    tempTitleAnalysis <- paste(titleAnalysis, "_", i, sep = "")
    listResultsHC[[i]] <- hierarchicalClust(filter = filter, abData = tempData, metaData = metaData, methodHC = methodHC, binaryBray = binaryBray, rarefyData = FALSE, titleAnalysis = tempTitleAnalysis)
  }
  return(listResultsHC)
}

# Function to reduce OTU table to OTUs being present in at least a minimum of samples ("minNumbOfSples") from a specific list ("listSamples")
reduceToOtusPresent <- function(abData, listSamples, minNumbOfSples){ # Tested
  if(minNumbOfSples > length(listSamples)){stop('minNumbOfSples should be lower or equal to the number of samples considered!')}
  numbSplesWithOtu <- apply(abData[listSamples,]>0, MARGIN = 2, sum) # For each OTU, calculation of the number of samples from the list in which we found the OTU
  otuToKeep <- names(numbSplesWithOtu[numbSplesWithOtu>=minNumbOfSples]) # Character which store the OTUs which should be kept in data
  reducedAbDat <- abData[, otuToKeep] # filtering data to only keep OTUs which are present in a defined number of interest
  return(reducedAbDat)
}

# Function to diagnostic if in the results of a hierarchical clustering, there are clusters of samples of interest that are of at least of size "minNumbFloSplesInClust".
detectClusteredSples <- function(hcResult, listSamplesOfInterest, minNumbFloSplesInClust){ # Tested
  phylo <- as.phylo(hcResult) # Convertion of the clustering result into a phylogenetic tree which can be explored with functions from the package ape
  samplesOfInterestInDendro <- intersect(listSamplesOfInterest, phylo$tip.label) # Identification of samples of interest that were included in the hierarchical clustering analysis
  partitions <- getPartitions(phylo) # Extraction of all partitions present in the dendrogram
  diagnostic <- FALSE # Set up the diagnostic to FALSE as default
  for(i in 1:length(partitions)){
    if(length(partitions[[i]])>=minNumbFloSplesInClust){ # Here, we only check partitions which have a size being equal or greater than the number of samples of interest that we expect to form one cluster all together
      if(all(partitions[[i]]%in%samplesOfInterestInDendro)){ # Checks if all samples in the current partition are in the list of samples of interest.
        diagnostic <- TRUE
      }else{}
    }else{}
  }
  return(diagnostic)
}

# A function to identify taxa in an abundance table that do not more than "minAb" reads in any samples
identifRare <- function(abData, minAb){
  rares <- c()
  for(i in colnames(abData)){
    if(any(abData[,i]>=minAb)){next}else{rares <- c(rares, i)}
  }
  return(rares)
}

# A function to identify candidates which are responsible for the clustering of a specific list of samples of interest when using the entire community data. All filtering, rarefaction, removal of duplicates, and other data manipulation should be done before the execution of the present function. The minAb parameter is the minimum number of read, which a taxa should have to be retained in analyses.
identifClusterCandidates <- function(abData, metaData, listSamplesOfInterest, minNumbOfSplesWithTaxa,minNumbFloSplesInClust, minAb, methodHC, binaryBray = FALSE, titleAnalysis){ # Tested
  abDataFilt <- reduceToOtusPresent(abData, listSamples = listSamplesOfInterest, minNumbOfSples = minNumbOfSplesWithTaxa) # Exclusion of all OTUs that are not present in at least minNumbOfSples samples from the list of interest
  RareTaxa <- identifRare(abDataFilt, minAb) # Identification of the taxa which do not have the required minimum number of reads
  abDataFiltNoRare <- abDataFilt[,!(colnames(abDataFilt)%in%RareTaxa)] # Removal from data of the taxa which are too rare
  hcAnalyses <- hcOnAllOtusOfOtuTable(abData = abDataFiltNoRare, metaData = metaData, methodHC = methodHC, binaryBray = binaryBray, titleAnalysis = titleAnalysis) # Hierarchical clustering on each individual taxa that are present in at least "minNumbOfSplesWithTaxa" of samples of interest.
  candidates <- list() # Extraction of the results for taxa which are good candidates
  for(taxa in names(hcAnalyses)){ # extraction of hierarchical results for good candidates taxa
    if(detectClusteredSples(hcResult = hcAnalyses[[taxa]]$hcResults, listSamplesOfInterest = listSamplesOfInterest, minNumbFloSplesInClust = minNumbFloSplesInClust)){candidates[[taxa]] <- hcAnalyses[[taxa]]}else{next}
  }
  return(candidates)
}

# A function to identify the taxa candidates which are responsible for the clustering of a specific list of samples of interest, but from multiple rarefaction steps. The result is the intersection of the lists of candidates generated at each rarefation step.
multipleIdentifClustCandidates <- function(abData, metaData, numbRep, minAb, rarefDepth, listSamplesOfInterest, minNumbOfSplesWithTaxa, minNumbFloSplesInClust, methodHC, binaryBray = FALSE, titleAnalysis){
  identifClustCandidate <- list() # The list of the results of separate analyses from independantly rarefied dataset
  for(i in 1:numbRep){
    abDataFiltRrCurrentRep <- rarefaction(abData = abData, smallSple = TRUE, exclSmalls = TRUE) # Rarefaction of data at the smallest sample size
     candidatesCurRep <- identifClusterCandidates(abData = abDataFiltRrCurrentRep, metaData = metaData, listSamplesOfInterest = listSamplesOfInterest, minNumbOfSplesWithTaxa = minNumbOfSplesWithTaxa, methodHC = methodHC, minNumbFloSplesInClust = minNumbFloSplesInClust, binaryBray = binaryBray, titleAnalysis = titleAnalysis, minAb = minAb) # Identification of candidates
     identifClustCandidate[[i]] <- candidatesCurRep
  }
  return(identifClustCandidate)
}

# A function to extract taxa which are identified as candidates in n % of the series of candidates identifications from multipleIdentifClustCandidates
TaxaCandidates <- function(SeriesClustCandidateIdentif, PercentOfRecovery){
  ListAllCandidates <- c()
  for(i in 1:length(SeriesClustCandidateIdentif)){ListAllCandidates <- c(ListAllCandidates, names(SeriesClustCandidateIdentif[[i]]))} # It makes the list of all detected candidates across the series of candidate identifications
  ListFinalCandidates <- c()
  for(taxon in unique(ListAllCandidates)){
    if(sum(ListAllCandidates == taxon)/length(SeriesClustCandidateIdentif)>=PercentOfRecovery){ListFinalCandidates <- c(ListFinalCandidates, taxon)}
  }
  return(ListFinalCandidates)
}

# A function to conduct a hierarchical clustering analysis on data after removal of taxa identified as candidates for the clustering of flowers. It includes the bootstrapping procedure.
hcCheckCandidates <- function(abData, metaData, filter, listCandidates, methodHC, binaryBray = FALSE, titleAnalysis = NA, nrep = 1000, columnForTipsColors, columnForEdgeColor, colorPalette, rarefyData = TRUE, smallSple = TRUE, numReads = NULL, exclSmalls = TRUE, consensusLevel = 0.5){
  taxaNotCand <- colnames(abData)[!(colnames(abData)%in%listCandidates)] # Taxa which are not in the list of candidates
  listHcResults <- list() # A list to store the hierarchical results
  listDendrograms <- list() # A list to store the dendrograms of the hierarchical results as phylogenetic trees
  for(i in 1:nrep){
    print(i)
    tempAbData <- abData[,!(colnames(abData)%in%sample(taxaNotCand, length(CandSystematicallyIdentif)))] # Filtering abundance data for random removal of bacteria not being candidates
    hc <- hierarchicalClust(filter = filter, abData = abData, metaData = metaData, methodHC = methodHC, binaryBray = binaryBray, rarefyData = rarefyData, smallSple = smallSple, numReads = numReads, exclSmalls = exclSmalls, titleAnalysis = titleAnalysis) # Hierarchical clustering
    listHcResults[[i]] <- hc
    listDendrograms[[i]] <- as.phylo(hc$hcResults)
  }
  consensusMultiHC <- consensHierarchicalClust(listHCPhylo = listDendrograms, consensusLevel = consensusLevel, metaData = metaData, columnForTipsColors = columnForTipsColors, columnForEdgeColor = columnForEdgeColor, colorPalette = colorPalette, typeData = "non-bootstrapped data") # Creation of consensus
  return(list(hierarchicalClustList = listHcResults, listDendrograms = listDendrograms, consensusMultiHC = consensusMultiHC))
}

# A function to make serial rarefaction of one sample. Step is the number of reads to add at each incremental step. The resulting data frame includes the number of reads considered in the first column. In the last column, We indicate the total number of species detected.
serialRaref <- function(abData, step){
  sizeData <- rowSums(abData) # size of the sample
  seriesReadSizes <- seq(0, rowSums(abData), by = step) # Series of depths to use
  seriesReadSizes <- c(seriesReadSizes, as.numeric(sizeData)) # Addition of a last depth being the total size of the sample
  result <- as.data.frame(matrix(data = 0, ncol = length(seriesReadSizes), nrow = ncol(abData)+1)) # Creation of a data frame to store results
  rownames(result) <- c("NumberOfReads", colnames(abData))
  for(i in 1:ncol(result)){
    tempRaref <- rarefaction(abData = abData, smallSple = FALSE, numReads = seriesReadSizes[i]) # Rarefaction
    result["NumberOfReads",i] <- seriesReadSizes[i] # Storage of the size used to rarefy
    result[names(tempRaref), i] <- tempRaref # transfering the values obtained from rarefaction to the data frame result
  }
  result <- as.data.frame(t(result)) # Transposition of the data frame
  result$NumbSpecies <- rowSums(result[,2:ncol(result)]>0)
  return(result)
}

# A function to estimate taxonomic overlaps across two serial rafactions
evoOverlaps2SerialRaref <- function(SerialRarefOutside, SerialRarefGrowthChamber, PercentOutsideToKeep=NULL, BasisTaxNames){
  TaxNamesOutside <- grep(paste(BasisTaxNames, ".*", sep = ""), colnames(SerialRarefOutside), value = TRUE) # Identification of taxa names in serial rarefaction from outside samples, which can contain additional columns
  TaxNamesGrowthChamber <-  grep(paste(BasisTaxNames, ".*", sep = ""), colnames(SerialRarefGrowthChamber), value = TRUE) # Same for serial rarefaction from growth chamber
  NumReadsSeries <- intersect(SerialRarefOutside$NumberOfReads, SerialRarefGrowthChamber$NumberOfReads) # Identification of the depths being present in the two serial-rarefaction datasets
  if(!is.null(PercentOutsideToKeep)){ # Extraction of the first n% most abundant taxa in outside location at the max number of reads used to estimate the overlap
    SerialRarefToConsider <- rownames(SerialRarefOutside[SerialRarefOutside$NumberOfReads==max(NumReadsSeries), ])[1] # Here an index is indicated as there can be two rows with the max number of reads, the max of the serial rarefaction and the original data
    OutsideAbundanceAtMaxRarefCondidered <-SerialRarefOutside[SerialRarefToConsider,!(colnames(SerialRarefOutside)%in%c("NumberOfReads","NumbSpecies"))]
    NumberOfTaxaToKeep <- round(PercentOutsideToKeep * ncol(OutsideAbundanceAtMaxRarefCondidered)) # The number of taxa to keep
    TaxNamesOutside <- colnames(OutsideAbundanceAtMaxRarefCondidered[,order(-OutsideAbundanceAtMaxRarefCondidered)])[1:NumberOfTaxaToKeep]
  }
  ListTaxOverlaps <- list()
  results <- data.frame(NumberOfReads = NumReadsSeries, NumbSpOutside = NA, NumbSpGrowthChamb = NA, Overlap = NA) # A data frame to store the results
  for(i in 1:length(NumReadsSeries)){
    RowNameToUseForTaxOutside <- rownames(SerialRarefOutside[SerialRarefOutside$NumberOfReads==NumReadsSeries[i],])[1] # There is an index here because sometimes the larger number of the serial rarefaction is equal to the total numnber of reads in the dataset without rarefaction
    TaxOutside <- colnames(SerialRarefOutside[,TaxNamesOutside])[which(SerialRarefOutside[RowNameToUseForTaxOutside, TaxNamesOutside]>0)] # Extraction of taxa being present outside
    RowNameToUseForTaxGC <- rownames(SerialRarefGrowthChamber[SerialRarefGrowthChamber$NumberOfReads==NumReadsSeries[i],])[1] # Same as for RowNameToUseForTaxOutside
    TaxGrowhtChamber <- colnames(SerialRarefGrowthChamber[,TaxNamesGrowthChamber])[which(SerialRarefGrowthChamber[RowNameToUseForTaxGC, TaxNamesGrowthChamber]>0)] # Extraction of taxa being present in growth chamber
    results[results$NumberOfReads==NumReadsSeries[i], "NumbSpOutside"] <- length(TaxOutside) # Total number of taxa detected outside
    results[results$NumberOfReads==NumReadsSeries[i], "NumbSpGrowthChamb"] <- length(TaxGrowhtChamber) # Total number of taxa detected in growth chamber
    results[results$NumberOfReads==NumReadsSeries[i], "Overlap"] <- length(intersect(TaxOutside, TaxGrowhtChamber)) # Calculation of the number of taxa present in the two rarefactions
    ListTaxOverlaps[[as.character(NumReadsSeries[i])]] <- intersect(TaxOutside, TaxGrowhtChamber) # Identification of the taxa being present in the growth chamber and outside
  }
  results$PropOutsideAndInside <- results$Overlap / results$NumbSpOutside # Proportion of taxa detected outside also present inside
  return(list(SumDf = results, ListTaxaOverlaps = ListTaxOverlaps, NumbTaxOutside=length(TaxNamesOutside)))
}

# A function to plot the read content of a specific sample
plotCompo <- function(dataToUse, sample, transpose = TRUE){
  if(transpose == TRUE){data <- t(dataToUse)}else{data <- dataToUse} # Transposition of data
  data <- as.data.frame(data[data[,sample] > 0, sample, drop = FALSE]) # Filtering of the table for the data of the sample
  data$Taxa = rownames(data) # Creation of a column with taxa names
  plot <- ggplot(data, aes(x = reorder(Taxa, -data[,sample]), y = data[,sample]))+geom_bar(stat = "identity")+theme(axis.text.x = element_text(angle = 90, size = 6, hjust = 1, vjust = 0.5))+ylab("Number of reads")+xlab("Taxa")+ggtitle(sample)
  return(plot)
}

# A function to plot the read content of a specific sample with a list of taxa being colored
plotCompoColored <- function(dataToUse, sample, transpose = TRUE, ListToColor, colored, NotColored, title=NULL){
  if(transpose == TRUE){data <- t(dataToUse)}else{data <- dataToUse} # Transposition of data
  data <- as.data.frame(data[data[,sample] > 0, sample, drop = FALSE]) # Filtering of the table for the data of the sample
  data$Taxa = rownames(data) # Creation of a column with taxa names
  data$Colors <- NotColored
  data[rownames(data) %in% ListToColor, "Colors"] <- colored
  colorBars <- c("black", "red") # colors used in plots
  names(colorBars) <- c(NotColored, colored)
  plot <- ggplot(data, aes(x = reorder(Taxa, -data[,sample]), y = data[,sample], fill=Colors))+geom_bar(stat = "identity")+theme(axis.text.x = element_text(angle = 90, size = 6, hjust = 1, vjust = 0.5))+ylab("Number of reads")+xlab("Taxa")+scale_fill_manual(values = colorBars)+theme(axis.text.x = element_text(size = 0.5))
  if(!is.null(plot)){plot <- plot+ggtitle(paste(title, "(data rarefied at", sample, "reads).", sep=" "))}else{plot <- plot+ggtitle(sample)}
  return(plot)
}

# A function to plot the composition of samples with the bar of potential contaminations being red colored
plotConta <- function(abData, listSples, listPotConta){
  tempAbData <- as.data.frame(t(abData)) # Preparation of a dataframe
  tempAbData$Conta <- "notConta" # Addition of column to store if taxa is a potential contamination or not
  tempAbData[rownames(tempAbData) %in% listPotConta, "Conta"] <- "potConta" # Recording of potential contaminations
  colorBars <- c("black", "red") # colors used in plots
  names(colorBars) <- c("notConta", "potConta")
  listPlots <- list()
  for(sple in listSples){
    data <- tempAbData[tempAbData[,sple]>0, c(sple, "Conta")] # Extraction of the data for one sample
    data <- rename(data, Abundance = sple)
    data$Taxa <- rownames(data)
    listPlots[[sple]] <- ggplot(data = data, aes(x = reorder(Taxa, -Abundance), y = Abundance, fill = Conta))+geom_bar(stat = "identity")+theme(axis.text.x = element_text(angle = 90, hjust = 1, vjust = 0.5, size = 4))+scale_fill_manual(values = colorBars)+ggtitle(sple)
  }
  return(listPlots)
}

# Calculation of the richness from data that were already duplicates were already removed, data were filtered and rarefied
richnessCalc <- function(abData, metaData){
  richness <- mergeByRow(as.data.frame(specnumber(abData)), metaData) # merging of the richness data frame and the metadata
  colnames(richness) <- gsub("specnumber.*", "specnumber", colnames(richness)) # simplification of the name of the column containing richness data
  return(richness)
}

# A function to keep only one replicate in data. If larger = TRUE the largest sample is kept in data. If all = TRUE, all samples with duplicated are processed
keepOneDup <- function(metaData, abData, all = TRUE, larger = TRUE){
  duplicates <- grep(".*_[0-9]", rownames(metaData), value = TRUE) # identication of duplicates
  uidToKeep <- c()
  for(uid in unique(gsub("_[0-9]", "", duplicates))){
    sples <- rownames(metaData[grep(paste(uid, "_", sep = ""), rownames(metaData), value = TRUE),])
    sizes <- rowSums(abData[sples,])
    uidToKeep <- c(uidToKeep, names(which.max(sizes)))
  }
  uidToExclud <- setdiff(duplicates, uidToKeep)
  filtMetaData <- as.data.frame(metaData[!(rownames(metaData)%in%uidToExclud),]) # Filtering of meta data.
  filtAbData <- extr.abdata(ab_data = abData, sples_list = rownames(filtMetaData))
  return(list(noDupMetaData = filtMetaData, noDupAbData = filtAbData))
}

# A function to create a box plot of richness on filtered data. ListColToMerge is a vector with the column names of column to take into account in the category used for the plot. By default it rarefies data on the smallest sample size.
RichnessComparisons <- function(AbData, MetaData, ListColToMerge, smallSple = TRUE, numReads = NULL, filter = NULL, YLim = 650){
  if(!is.null(filter)){
    FiltData <- filterData(abData = AbData, metaData = MetaData, filter = filter) # Filtering data
    Abdata <- FiltData$abDataFilt
    MetaData <- FiltData$metaDataFilt}
  MetaData$CatForRichPlot <- do.call(paste, c(MetaData[ListColToMerge], sep = " / ")) # Creation of a new column to include the location, the sampling type, and the treatment type
  AbdataRR <- rarefaction(Abdata, smallSple = smallSple, numReads = numReads) # Rarefaction of data
  RichnessData <- richnessCalc(abData = AbdataRR, metaData = MetaData) # Calculation of richnesses
  RichnessPlot <- ggplot(data = RichnessData, aes(x = CatForRichPlot, y = specnumber)) + geom_boxplot() + ylab(paste("Richness after rarefaction at ", sum(AbdataRR[1,]), " reads", sep = "")) + xlab("") + geom_jitter(color="black", size=1, alpha=0.9) + theme(axis.text.x = element_text(angle = 90))+ylim(0, YLim)
  return(RichnessPlot)
}

# A function to extract number of samples in each categories of the richness comparisons
NumSpleRichnessComparisons <- function(AbData, MetaData, ListColToMerge){
  MetaData$CatForRichPlot <- do.call(paste, c(MetaData[ListColToMerge], sep = " / ")) # Creation of a new column which merge the content of different columns of the metadata
  levels <- unique(MetaData$CatForRichPlot) # Extraction of the unique values in the column CatForRichPlot
  DfSpleNumbers <- as.data.frame(matrix(NA, nrow=length(levels), ncol=1))
  rownames(DfSpleNumbers) <- levels
  colnames(DfSpleNumbers) <- c("NumberOfSamples")
  for(level in rownames(DfSpleNumbers)){
    DfSpleNumbers[level, "NumberOfSamples"] <- length(MetaData[MetaData$CatForRichPlot == level, "CatForRichPlot"]) # Count of the numnber of samples associated with the level
  }
  return(DfSpleNumbers)
}

# A function to calculate the Pielou's evenness in my data
pielou <- function(ab_data){
  J<-as.data.frame(diversity(ab_data)/log(specnumber(ab_data)))
  colnames(J) <- c("Eveness")
  return(J)
  }

# Calculation of the richness from data that were already duplicates were already removed, data were filtered and rarefied
EvenessCalc <- function(abData, metaData){
  eveness <- mergeByRow(as.data.frame(pielou(abData)), metaData) # merging of the eveness data frame and the metadata
  return(eveness)
}

EvenessComparisons <- function(AbData, MetaData, ListColToMerge, smallSple = TRUE, numReads = NULL, filter = NULL, YLim = 1){
  if(!is.null(filter)){
    FiltData <- filterData(abData = AbData, metaData = MetaData, filter = filter) # Filtering data
    Abdata <- FiltData$abDataFilt
    MetaData <- FiltData$metaDataFilt}
  MetaData$CatForEvenPlot <- do.call(paste, c(MetaData[ListColToMerge], sep = " / ")) # Creation of a new column to include the location, the sampling type, and the treatment type
  AbDataRR <- rarefaction(Abdata, smallSple = smallSple, numReads = numReads) # Rarefaction of data
  EvenessData <- EvenessCalc(abData = AbDataRR, metaData = MetaData)
  EvenessPlot <- ggplot(data = EvenessData, aes(x = CatForEvenPlot, y = Eveness)) + geom_boxplot() + ylab(paste("Eveness after rarefaction at ", sum(AbDataRR[1,]), " reads", sep = "")) + xlab("") + geom_jitter(color="black", size=1, alpha=0.9) + theme(axis.text.x = element_text(angle = 90)) + ylim(0, YLim)
  return(EvenessPlot)
}

CompoEstimation <- function(TaxColToUse, AbData, TaxData){
  FiltTaxData <- TaxData[colnames(AbData),] # Filtering of TaxData to only include taxa present in the abundance dataset
  CompoResults <- data.frame(Taxa = unique(FiltTaxData[,TaxColToUse]), TaxaCounts = NA, RelativeAbundance = NA)
  for(TaxRank in CompoResults$Taxa){
    taxa <- rownames(FiltTaxData[FiltTaxData[,TaxColToUse]==TaxRank,]) # Extraction of taxa which are in the taxonomic rank considered
    CompoResults[CompoResults[,"Taxa"] == TaxRank, "TaxaCounts"] <- length(taxa) # Calculation of the number of taxa belonging to the taxonomical rank considered
    CompoResults[CompoResults[,"Taxa"] == TaxRank, "RelativeAbundance"] <- sum(AbData[,taxa]) / sum(AbData) # Calculation of the total abundance of taxa belonging to the taxonomical rank considered
  }
  return(CompoResults)
}

CompoComparisons <- function(AbData, MetaData, smallSple = TRUE, numReads = NULL, filter = NULL, TaxData = taxData, TaxColToUse = "PhylumClass"){
  if(!is.null(filter)){
    FiltData <- filterData(abData = AbData, metaData = MetaData, filter = filter) # Filtering data
    Abdata <- FiltData$abDataFilt
    MetaData <- FiltData$metaDataFilt}
  AbDataRR <- rarefaction(Abdata, smallSple = smallSple, numReads = numReads) # Rarefaction of data
  CompoData <- CompoEstimation(TaxColToUse = TaxColToUse, AbData = AbDataRR, TaxData = TaxData)
  return(CompoData)
}

# A function to calculate in an abundance table the proportion of reads that belong to a list of taxa
RelPropOfTaxaListPerSple <- function(AbData, ListTaxa){
  result <- rowSums(AbData[,ListTaxa])/rowSums(AbData)
  return(result)
}

# A function to calculate in an abundance table the proportion of species that belong to a list of taxa
RelNumbOfTaxaListPerSple <- function(AbData, ListTaxa){
  result <- rowSums(AbData[,ListTaxa]!=0)/rowSums(AbData!=0)
  return(result)
}

#########################################################

# A function to conduct the rarefaction procedure on one sample: Serial rarefaction, export of a pdf with rarefaction curve, calculation of slope at size sample - 10 reads, inter and extrapolation using sampling models of Shen et al., 2013. AbData is a data frame of one line with abundance of each taxa in columns. sizeExtrapol define up to which number of reads the extrapolation has to be made (e.g. sizeEstrapol = 2 means twice the size of the sample).
rarefProcedureOneSample <- function(abData, step = 500, absPres = TRUE, testExtrapolation = FALSE, reductionForTest = 2, sizeExtrapol = 2, relPosObserved = c(1, 0.88), relPosCI = c(0.8, 1), sizeText = 3){
  if(isFALSE(absPres)){stop("The serial rarefaction has to be done with absPres = TRUE")}
  seqSizes <- seq(0, rowSums(abData)*sizeExtrapol, by = 100)
  serialRaref <- as.data.frame(serialRaref(abData = abData, step = step, absPres = absPres)) # Serial rarefaction with step-read steps
  rarefCurve <- ggplot(data = serialRaref, aes(x = NumberOfReads, y = NumbSpecies))+geom_point()+xlab("Number of reads")+ylab("Number of taxa") # Rarefaction curve
  slope <- rareslope(abData, sample = rowSums(abData)-10) # Calculation of the slope at max number of reads - 10
  intExtPolRichness <- interExtraPolRichness(data = abData, size = seqSizes, relPosObserved = relPosObserved, relPosCI = relPosCI, sizeText = sizeText) # inter and extrapolation of the richness
  if(isTRUE(testExtrapolation)){
    seqSizeTest <- seq(0, rowSums(abData), by = step) # The vector of extrapolation has to reach the size of the sample
    abDataRed <- rrarefy(abData, sample = rowSums(abData)/reductionForTest) # Rarefaction of pooled data to a lower amount of reads
    intExtPolTest <- interExtraPolRichness(data = abDataRed, size = seqSizeTest, relPosCI = relPosCI, relPosObserved = relPosObserved, sizeText = sizeText) # inter and extrapolation of richness from the pooled data of rosettes rarefied at lower amount of reads
    lineTypes <- c("solid", "solid", "dashed") # line types used in plot of inter and extrapolations
    names(lineTypes) <- c("interpolated", "observed", "extrapolated")
    intExtPolTestPlot <- ggplot()+
      geom_point(data = serialRaref, aes(x = NumberOfReads, y = NumbSpecies))+
      geom_line(data = intExtPolTest$iNext$iNextEst, aes(x = m, y = qD, linetype = method), color = "green", size = 1.5)+
      scale_linetype_manual(values = lineTypes)+
      geom_ribbon(data = intExtPolTest$iNext$iNextEst, aes(x = m, ymin = qD.LCL, ymax = qD.UCL), alpha=0.3, fill = "red")+theme(legend.position = "none")+
      xlab("Number of reads")+ylab("Number of taxa")
  }
  return(list(serialRaref = serialRaref, rarefCurve = rarefCurve, totNumbReads = rowSums(abData), slopeMaxReadsMinus10 = slope, intExtPolRichness = intExtPolRichness, intExtPolTest = intExtPolTest, intExtPolTestPlot = intExtPolTestPlot))
}

# A function to extract the taxonomic composition from an abundance data frame
taxaCompo <- function(abData){

  taxaComp <- list()

  for(sple in rownames(abData)){
    taxaComp[[sple]] <- colnames(abData)[which(abData[sple,]>0)]
  }

  return(taxaComp)
}

# A function to plot the composition of several samples. If data have taxa as rows set transpose as FALSE
plotCompoMulti <- function(abData, listSples, transpose = TRUE){
  if(isTRUE(transpose)){abData <- as.data.frame(t(abData))} # Transpose data to get taxa as rows
  listPlots <- list()
  for(sple in listSples){
    data <- data.frame(Abundance = abData[abData[, sple]>0, sple], Taxa = rownames(abData[abData[, sple]>0, sple, drop = FALSE])) # extraction of data for the sample
    listPlots[[sple]] <- ggplot(data, aes(x = reorder(Taxa, -Abundance), y = Abundance))+geom_bar(stat = "identity")+theme(axis.text.x = element_text(angle = 90, size = 6, hjust = 1, vjust = 0.5))+ylab("Number of reads")+xlab("Taxa")+ggtitle(sple)
  }
  return(listPlots)
}

# This function is exporting a grid of plots contained in a list after checking that the user activated their export by setting exportLargePdf = TRUE
multiPlotPdf <- function(fileName, plotList, width, height, numCol){
  if(exportLargePdf == TRUE){
    pdf(file = fileName, width = width, height = height)
    do.call("grid.arrange", c(plotList, ncol = numCol))
    graphics.off()
  }else{}
}

# A function to filter meta and abundance data on one or more column and values. filter is a list of characters (list(c(),c())). Each element is named with the name of the column to filter on, each character contains the values to filter on. Sort this list in the order to follow for filtering.
filterMetaData <- function(metaData, filter){
  filtMeta <- metaData[metaData[,names(filter)[1]]%in%filter[[1]],] # Filtration at the first level
  if(length(filter) > 1){
    for(col in names(filter)[2:length(filter)]){
      filtMeta <- filtMeta[filtMeta[,col]%in%filter[[col]],]
    }
  }
  return(as.data.frame(filtMeta))
}

# A function to create the color vectors used in plots and using a color palette with the unique values of the column being names of categories to color and colors being elements. nameElements if the name of elements that have to be colored.
colorVector <- function(data, column, colorPalette, nameElements = "row.names"){
  colorVector <- data[, column] # Creation of a vector with values of the column
  if(nameElements == "row.names"){names(colorVector) <- rownames(data)}
  for(cat in unique(colorVector)){colorVector <- gsub(cat, colorPalette[cat], colorVector)} # Replacement of categories by color values
  colorPaletteFilt <- colorPalette[unique(data[,column])] # Color palette than can be used for legend
  return(list(colorVector = colorVector, colorPaletteFilt = colorPaletteFilt))
}

# Modification of the venn.diagram function of the package VennDiagram to allow pdf export
venn.diagramPDF <- function (x, filename, height = 3000, width = 3000, resolution = 500, imagetype = "tiff", units = "px", compression = "lzw", na = "stop", main = NULL, sub = NULL, main.pos = c(0.5, 1.05), main.fontface = "plain", main.fontfamily = "serif", main.col = "black", main.cex = 1, main.just = c(0.5, 1), sub.pos = c(0.5, 1.05), sub.fontface = "plain", sub.fontfamily = "serif", sub.col = "black", sub.cex = 1, sub.just = c(0.5, 1), category.names = names(x), force.unique = TRUE, print.mode = "raw", sigdigs = 3, direct.area = FALSE, area.vector = 0, hyper.test = FALSE, total.population = NULL, lower.tail = TRUE, ...)
{
  time.string = gsub(":", "-", gsub(" ", "_", as.character(Sys.time())))
  if (!is.null(filename)) {
    flog.appender(appender.file(paste0(filename, ".", time.string,
                                       ".log")), name = "VennDiagramLogger")
  }
  else {
    flog.appender(appender.file(paste0("VennDiagram", time.string,
                                       ".log")), name = "VennDiagramLogger")
  }
  out.list = as.list(sys.call())
  out.list[[1]] <- NULL
  out.string = capture.output(out.list)
  flog.info(out.string, name = "VennDiagramLogger")
  if (direct.area) {
    if (1 == length(area.vector)) {
      list.names <- category.names
      if (is.null(list.names)) {
        list.names <- ""
      }
      grob.list <- VennDiagram::draw.single.venn(area = area.vector[1],
                                                 category = list.names, ind = FALSE, ...)
    }
    if (3 == length(area.vector)) {
      grob.list <- VennDiagram::draw.pairwise.venn(area1 = area.vector[1],
                                                   area2 = area.vector[2], cross.area = area.vector[3],
                                                   category = category.names, ind = FALSE, print.mode = print.mode,
                                                   sigdigs = sigdigs, ...)
    }
    if (7 == length(area.vector)) {
      grob.list <- VennDiagram::draw.triple.venn(area1 = 0,
                                                 area2 = 0, area3 = 0, n12 = 0, n23 = 0, n13 = 0,
                                                 n123 = 0, category = category.names, ind = FALSE,
                                                 list.order = 1:3, print.mode = print.mode, sigdigs = sigdigs,
                                                 area.vector = area.vector, direct.area = TRUE,
                                                 ...)
    }
    if (15 == length(area.vector)) {
      grob.list <- VennDiagram::draw.quad.venn(area1 = 0,
                                               area2 = 0, area3 = 0, area4 = 0, n12 = 0, n13 = 0,
                                               n14 = 0, n23 = 0, n24 = 0, n34 = 0, n123 = 0,
                                               n124 = 0, n134 = 0, n234 = 0, n1234 = 0, category = category.names,
                                               ind = FALSE, print.mode = print.mode, sigdigs = sigdigs,
                                               area.vector = area.vector, direct.area = TRUE,
                                               ...)
    }
    if (31 == length(area.vector)) {
      grob.list <- VennDiagram::draw.quintuple.venn(area1 = 0,
                                                    area2 = 0, area3 = 0, area4 = 0, area5 = 0, n12 = 0,
                                                    n13 = 0, n14 = 0, n15 = 0, n23 = 0, n24 = 0,
                                                    n25 = 0, n34 = 0, n35 = 0, n45 = 0, n123 = 0,
                                                    n124 = 0, n125 = 0, n134 = 0, n135 = 0, n145 = 0,
                                                    n234 = 0, n235 = 0, n245 = 0, n345 = 0, n1234 = 0,
                                                    n1235 = 0, n1245 = 0, n1345 = 0, n2345 = 0, n12345 = 0,
                                                    category = category.names, ind = FALSE, print.mode = print.mode,
                                                    sigdigs = sigdigs, area.vector = area.vector,
                                                    direct.area = TRUE, ...)
    }
  }
  else {
    if (force.unique) {
      for (i in 1:length(x)) {
        x[[i]] <- unique(x[[i]])
      }
    }
    if ("none" == na) {
      x <- x
    }
    else if ("stop" == na) {
      for (i in 1:length(x)) {
        if (any(is.na(x[[i]]))) {
          flog.error("NAs in dataset", call. = FALSE,
                     name = "VennDiagramLogger")
          stop("NAs in dataset", call. = FALSE)
        }
      }
    }
    else if ("remove" == na) {
      for (i in 1:length(x)) {
        x[[i]] <- x[[i]][!is.na(x[[i]])]
      }
    }
    else {
      flog.error("Invalid na option: valid options are \"none\", \"stop\", and \"remove\"",
                 name = "VennDiagramLogger")
      stop("Invalid na option: valid options are \"none\", \"stop\", and \"remove\"")
    }
    if (0 == length(x) | length(x) > 5) {
      flog.error("Incorrect number of elements.", call. = FALSE,
                 name = "VennDiagramLogger")
      stop("Incorrect number of elements.", call. = FALSE)
    }
    if (1 == length(x)) {
      list.names <- category.names
      if (is.null(list.names)) {
        list.names <- ""
      }
      grob.list <- VennDiagram::draw.single.venn(area = length(x[[1]]),
                                                 category = list.names, ind = FALSE, ...)
    }
    else if (2 == length(x)) {
      grob.list <- VennDiagram::draw.pairwise.venn(area1 = length(x[[1]]),
                                                   area2 = length(x[[2]]), cross.area = length(intersect(x[[1]],
                                                                                                         x[[2]])), category = category.names, ind = FALSE,
                                                   print.mode = print.mode, sigdigs = sigdigs, ...)
    }
    else if (3 == length(x)) {
      A <- x[[1]]
      B <- x[[2]]
      C <- x[[3]]
      list.names <- category.names
      nab <- intersect(A, B)
      nbc <- intersect(B, C)
      nac <- intersect(A, C)
      nabc <- intersect(nab, C)
      grob.list <- VennDiagram::draw.triple.venn(area1 = length(A),
                                                 area2 = length(B), area3 = length(C), n12 = length(nab),
                                                 n23 = length(nbc), n13 = length(nac), n123 = length(nabc),
                                                 category = list.names, ind = FALSE, list.order = 1:3,
                                                 print.mode = print.mode, sigdigs = sigdigs, ...)
    }
    else if (4 == length(x)) {
      A <- x[[1]]
      B <- x[[2]]
      C <- x[[3]]
      D <- x[[4]]
      list.names <- category.names
      n12 <- intersect(A, B)
      n13 <- intersect(A, C)
      n14 <- intersect(A, D)
      n23 <- intersect(B, C)
      n24 <- intersect(B, D)
      n34 <- intersect(C, D)
      n123 <- intersect(n12, C)
      n124 <- intersect(n12, D)
      n134 <- intersect(n13, D)
      n234 <- intersect(n23, D)
      n1234 <- intersect(n123, D)
      grob.list <- VennDiagram::draw.quad.venn(area1 = length(A),
                                               area2 = length(B), area3 = length(C), area4 = length(D),
                                               n12 = length(n12), n13 = length(n13), n14 = length(n14),
                                               n23 = length(n23), n24 = length(n24), n34 = length(n34),
                                               n123 = length(n123), n124 = length(n124), n134 = length(n134),
                                               n234 = length(n234), n1234 = length(n1234), category = list.names,
                                               ind = FALSE, print.mode = print.mode, sigdigs = sigdigs,
                                               ...)
    }
    else if (5 == length(x)) {
      A <- x[[1]]
      B <- x[[2]]
      C <- x[[3]]
      D <- x[[4]]
      E <- x[[5]]
      list.names <- category.names
      n12 <- intersect(A, B)
      n13 <- intersect(A, C)
      n14 <- intersect(A, D)
      n15 <- intersect(A, E)
      n23 <- intersect(B, C)
      n24 <- intersect(B, D)
      n25 <- intersect(B, E)
      n34 <- intersect(C, D)
      n35 <- intersect(C, E)
      n45 <- intersect(D, E)
      n123 <- intersect(n12, C)
      n124 <- intersect(n12, D)
      n125 <- intersect(n12, E)
      n134 <- intersect(n13, D)
      n135 <- intersect(n13, E)
      n145 <- intersect(n14, E)
      n234 <- intersect(n23, D)
      n235 <- intersect(n23, E)
      n245 <- intersect(n24, E)
      n345 <- intersect(n34, E)
      n1234 <- intersect(n123, D)
      n1235 <- intersect(n123, E)
      n1245 <- intersect(n124, E)
      n1345 <- intersect(n134, E)
      n2345 <- intersect(n234, E)
      n12345 <- intersect(n1234, E)
      grob.list <- VennDiagram::draw.quintuple.venn(area1 = length(A),
                                                    area2 = length(B), area3 = length(C), area4 = length(D),
                                                    area5 = length(E), n12 = length(n12), n13 = length(n13),
                                                    n14 = length(n14), n15 = length(n15), n23 = length(n23),
                                                    n24 = length(n24), n25 = length(n25), n34 = length(n34),
                                                    n35 = length(n35), n45 = length(n45), n123 = length(n123),
                                                    n124 = length(n124), n125 = length(n125), n134 = length(n134),
                                                    n135 = length(n135), n145 = length(n145), n234 = length(n234),
                                                    n235 = length(n235), n245 = length(n245), n345 = length(n345),
                                                    n1234 = length(n1234), n1235 = length(n1235),
                                                    n1245 = length(n1245), n1345 = length(n1345),
                                                    n2345 = length(n2345), n12345 = length(n12345),
                                                    category = list.names, ind = FALSE, print.mode = print.mode,
                                                    sigdigs = sigdigs, ...)
    }
    else {
      flog.error("Invalid size of input object", name = "VennDiagramLogger")
      stop("Invalid size of input object")
    }
  }
  if (length(x) == 2 & !is.null(total.population) & hyper.test) {
    val.p = calculate.overlap.and.pvalue(x[[1]], x[[2]],
                                         total.population, lower.tail = lower.tail)
    if (is.null(sub)) {
      sub = paste0("p = ", signif(val.p[3], digits = 2))
    }
    else {
      sub = paste0(sub, ", p = ", signif(val.p[3], digits = 2))
    }
  }
  if (!is.null(sub)) {
    grob.list <- add.title(gList = grob.list, x = sub, pos = sub.pos,
                           fontface = sub.fontface, fontfamily = sub.fontfamily,
                           col = sub.col, cex = sub.cex)
  }
  if (!is.null(main)) {
    grob.list <- add.title(gList = grob.list, x = main, pos = main.pos,
                           fontface = main.fontface, fontfamily = main.fontfamily,
                           col = main.col, cex = main.cex)
  }
  if (!is.null(filename)) {
    current.type <- getOption("bitmapType")
    if (length(grep("Darwin", Sys.info()["sysname"]))) {
      options(bitmapType = "quartz")
    }
    else {
      options(bitmapType = "cairo")
    }
    if ("tiff" == imagetype) {
      tiff(filename = filename, height = height, width = width,
           units = units, res = resolution, compression = compression)
    }
    else if ("png" == imagetype) {
      png(filename = filename, height = height, width = width,
          units = units, res = resolution)
    }
    else if ("svg" == imagetype) {
      svg(filename = filename, height = height, width = width)
    }
    else if ("pdf" == imagetype) {
      pdf(file = filename, height = height, width = width)
    }
    else {
      flog.error("You have misspelled your 'imagetype', please try again",
                 name = "VennDiagramLogger")
      stop("You have misspelled your 'imagetype', please try again")
    }
    grid.draw(grob.list)
    graphics.off()
    options(bitmapType = current.type)
    return(1)
  }
  return(grob.list)
}

vennDiagram <- function(filter = TRUE, filtList, abData, metaData, columnForComp, fileName, removeDup = FALSE){
  filtData <- filterData(metaData = metaData, abData = abData, filter = filtList) # Filtering of meta and abundance data
  if(isTRUE(removeDup)){
    noDupData <- keepOneDup(metaData = filtData$metaDataFilt, abData = filtData$abDataFilt) # Conservation for each replicate of the sample with the largest amount of reads
    filtData$abDataFilt <- noDupData$noDupAbData
    filtData$metaDataFilt <- noDupData$noDupMetaData
  }
  filtData$abDataFiltRR <- rarefaction(filtData$abDataFilt) # Addition of a dataframe rarefied at the smallest sample size
  listTaxa <- list() # A list to store the list of taxa in each category
  for(cat in unique(filtData$metaDataFilt[,columnForComp])){
    sples_list <- rownames(filtData$metaDataFilt[filtData$metaDataFilt[,columnForComp]==cat,]) # identification of samples in filtered data for this category
    abDataCat <- extr.abdata(filtData$abDataFiltRR, sples_list = sples_list) # filtering of rarefied abundance data for samples of cat
    listTaxa[[cat]] <- colnames(abDataCat) # List of taxa detected in this category
  }
  venn.diagramPDF(listTaxa, filename = fileName, imagetype = "pdf", height = 10, width = 10, category.names = names(listTaxa), lwd = 1) # Export a pdf of venn diagram
}

# function to merge data frame by row names, and remove the extra column produced by the function merge
mergeByRow <- function(dataframe1, dataframe2, all = FALSE){
  if(isFALSE(all)){mergeData <- merge(dataframe1, dataframe2, by = "row.names", all = FALSE)}else{mergeData <- merge(dataframe1, dataframe2, by = "row.names", all = TRUE)}
  rownames(mergeData) <- mergeData$Row.names
  mergeData <- mergeData[,-1]
  return(mergeData)
}

# Identitifaction of taxa present in the level of a specific column of a meta dataset
taxaInLevels <- function(metaData, abData, column){
  listTaxa <- list()
  for(cat in unique(metaData[,column])){
    sples_list <- rownames(metaData[metaData[,column]==cat,]) # identification of samples in filtered data for this category
    abDataCat <- extr.abdata(abData, sples_list = sples_list) # filtering of abundance data for samples of cat
    listTaxa[[cat]] <- colnames(abDataCat) # List of taxa detected in this category
  }
  return(listTaxa)
}

# A function to summarize in a matrix of 0-1, the different taxa being present in each considered level
sumPresAbsLevels <- function(listTaxa){
  allTax <- Reduce("union", listTaxa) # List of all taxa detected in levels
  df <- as.data.frame(matrix(data = 0, ncol = length(names(listTaxa)), nrow = length(allTax)))
  rownames(df) <- allTax
  colnames(df) <- names(listTaxa)
  for(level in colnames(df)){df[listTaxa[[level]], level] <- 1} # cell = 1, when taxa is detected
  return(df)
}

# Calcultion of the frequence of detection of each taxa of an abundance table
freqDetect <- function(abData){
  presAbs <- decostand(abData, method = "pa") # Scaling in absence/presence
  freq <- colSums(presAbs)/nrow(presAbs) # Calculation of frequences
  return(freq)
}

# A function to exclude rare taxa (taxa not present in at least x% of samples of one level of the desired column of meta data). percent is the threshold used to define a rare taxa.
filterRare <- function(abData, metaData, column, percent){
  listTaxaToKeep <- c() # list of taxa to keep in data
  for(level in unique(metaData[,column])){
    sples <- rownames(metaData[metaData[,column]==level,])
    freq <- freqDetect(extr.abdata(abData, sples))
    listTaxaToKeep <- union(listTaxaToKeep, names(which(freq>=percent)))
  }
  return(listTaxaToKeep)
}

# This function inter and extrapolates species richness for on sample. The relPos parameter are vectors of teh relative positions (x and y) of the oberved number of taxa relative to the coordinate of the observed value, and last values of the rarefaction curve. endPoint defines the largest sample size used to extrapolate. THE INCREMENT FOR RAREFACTION HAS TO BE THE SAME IN THE TWO SERIAL RAREFACTION SERIES.
interExtraPolRichness <- function(data, size, relPosObserved, relPosCI, sizeText){

  abundances <- colSums(data) # List of abundance of species

  results <- iNEXT(abundances, q = 0, datatype = "abundance", size = size, se = TRUE) # Calculation of the interpolation and extrapolation with the multinomial model

  lineTypes <- c("solid", "solid", "dashed") # line types used in plot of inter and extrapolations
  names(lineTypes) <- c("interpolated", "observed", "extrapolated")

  higherEstCI <- paste(round(results$iNextEst[nrow(results$iNextEst), "qD"]), " (", round(results$iNextEst[nrow(results$iNextEst), "qD.LCL"]), " - ", round(results$iNextEst[nrow(results$iNextEst), "qD.UCL"]), ")", sep = "") # Highest estimate on rarefaction curve + 0.95 confidence interval

  estimateRich <- paste("Estimated richness: ", round(results$AsyEst["Species Richness", "Estimator"]), " (", round(results$AsyEst["Species Richness", "95% Lower"]), " - ", round(results$AsyEst["Species Richness", "95% Upper"]), ")", sep = "") # Estimator of richness in sample

  plotRichness <- ggplot(data = results$iNextEst, aes(x = m, y = qD))+

    geom_ribbon(aes(ymin=results$iNextEst$qD.LCL, ymax=results$iNextEst$qD.UCL), alpha=0.1, fill = "red")+ # Confidence interval

    geom_line(aes(linetype = method), size = 1)+ # Predicted richness

    scale_linetype_manual(values = lineTypes)+ # Line types

    geom_point(data = results$iNextEst[results$iNextEst$method=="observed",], aes(x = m, y = qD), shape = 21, fill = "deepskyblue2", color = "black", size = 5)+ # Observed value

    geom_text(aes(x = results$iNextEst[results$iNextEst$method=="observed","m"]*relPosObserved[1], y = results$iNextEst[results$iNextEst$method=="observed","qD"]*relPosObserved[2]),label = results$iNextEst[results$iNextEst$method=="observed", "qD"], size = sizeText)+ # Observed richness

    geom_text(data = results$iNextEst[nrow(results$iNextEst),], aes(x = m*relPosCI[1], y = qD.UCL*relPosCI[2]), label = higherEstCI, size = sizeText)+ # Number of Species and confidence interval estimated at the end of the rarefaction curve

    geom_text(aes(x = results$iNextEst[nrow(results$iNextEst), "m"]/2, y = results$iNextEst[nrow(results$iNextEst), "qD"]/2), label = estimateRich, size = sizeText * 2)+

    theme(legend.position = "none")+

    ylab("Number of taxa")+xlab("Number of reads")

  return(list(iNext = results, richnessPlot = plotRichness))

}

# A function to fill the results data frame of the function evoOverlaps2SerialRaref
fillResultsEvoOVer2Serial <- function(results, serialRaref1, serialRaref2, nameSerial1, nameSerial2, taxNames1, taxNames2, numReadsSeries, nameOutsideSerial, nameInsideSerial){

  for(raref in numReadsSeries[1:length(numReadsSeries)]){

    tax1 <- names(
      which(
        c(serialRaref1[serialRaref1$NumberOfReads==raref, taxNames1])
        >0)) # Extraction of taxa being present

    tax2 <- names(
      which(
        c(serialRaref2[serialRaref2$NumberOfReads==raref, taxNames2])
        >0))

    results[results$NumberOfReads==raref, nameSerial1] <- length(setdiff(tax1, tax2)) # Calculation of number of taxa only present in raref 1

    results[results$NumberOfReads==raref, nameSerial2] <- length(setdiff(tax2, tax1))

    results[results$NumberOfReads==raref, "Overlap"] <- length(intersect(tax1, tax2)) # Calculation of the number of taxa present in the two rarefactions

  }

  results[,paste(nameOutsideSerial, "prop", sep = "_")] <- results[,nameOutsideSerial] / rowSums(results[,c(nameOutsideSerial,"Overlap")]) # Proportion of the taxa detected at ouside location not detected in growth chamber

  results[,paste(nameOutsideSerial, "also", nameInsideSerial, "prop", sep = "_")] <- results[,"Overlap"] / rowSums(results[,c(nameOutsideSerial,"Overlap")]) # Proportion of the taxa detected outside and detected in the growth chamber

  results[,paste(nameInsideSerial, "prop", sep = "_")] <- results[,nameInsideSerial] / rowSums(results[,c(nameInsideSerial, "Overlap")]) # Proportion of the taxa detected in growth chambers and not detected ouside

  results[,paste(nameInsideSerial, "also", nameOutsideSerial, "prop", sep = "_")] <- results[, "Overlap"] / rowSums(results[,c(nameInsideSerial, "Overlap")]) # Proportion of taxa detected in the growth chamber that are also detected outside.

  return(results)
}

# A function to estimate taxonomic overlaps across four serial rafactions of community and filtrate treatment on CHN and in GC
evoOverlapsAllTreatments <- function(serialRarefComCHN, serialRarefFiltCHN, serialRarefComGC, serialRarefFiltGC){

  taxNamesComCHN <- grep(paste(basisTaxNames, ".*", sep = ""), colnames(serialRarefComCHN), value = TRUE) # Identification of taxa names in serial rarefaction of community treatment on CHN

  taxNamesFiltCHN <-  grep(paste(basisTaxNames, ".*", sep = ""), colnames(serialRarefFiltCHN), value = TRUE) # Same for serial rarefaction of filtrate treatments on CHN

  taxNamesComGC <- grep(paste(basisTaxNames, ".*", sep = ""), colnames(serialRarefComGC), value = TRUE) # Identification of taxa names in serial rarefaction of community treatments in growth chambers

  taxNamesFiltGC <-  grep(paste(basisTaxNames, ".*", sep = ""), colnames(serialRarefFiltGC), value = TRUE) # Same for serial rarefaction filtrates GC

  numberOfRarefSteps <- c(serialRarefComCHN = nrow(serialRarefComCHN), serialRarefFiltCHN = nrow(serialRarefFiltCHN), serialRarefComGC = nrow(serialRarefComGC), serialRarefFiltGC = nrow(serialRarefFiltGC)) # Number of steps of rarefaction in each serial rarefaction of communities

  numReadsSeries <- get(names(which(numberOfRarefSteps==min(numberOfRarefSteps))))$NumberOfReads # Creation of a series from the rarefaction steps of the smallest community

  results <- data.frame(NumberOfReads = numReadsSeries[2:length(numReadsSeries)], FiltCHN_ComCHN_NotGC = NA, OnlyComCHN = NA, ComGC_ComCHN_NotFiltCHN = NA, TotNumbTaxDetect = NA, RestComCHN = NA) # A data frame to store the results. TotNumbTaxDetect is the number of taxa being detected on the plants grown in communities on CHN. RestComCHN is the number of taxa not being in FiltCHN_ComCHN_NotGC, OnlyComCHN, ComGC_ComCHN_NotFiltCHN.

  # Calculation of absolute numbers

  for(raref in numReadsSeries[2:length(numReadsSeries)]){ # Here we exclude the first number, which is 0

    taxComCHN <- names(
      which(
        c(serialRarefComCHN[serialRarefComCHN$NumberOfReads==raref, taxNamesComCHN])>0)) # Extraction of taxa being present in communities CHN

    taxFiltCHN <- names(
      which(
        c(serialRarefFiltCHN[serialRarefFiltCHN$NumberOfReads==raref, taxNamesFiltCHN])>0))

    taxComGC <- names(
      which(
        c(serialRarefComGC[serialRarefComGC$NumberOfReads==raref,taxNamesComGC])>0))

    taxFiltGC <- names(
      which(
        c(serialRarefFiltGC[serialRarefFiltGC$NumberOfReads==raref,taxNamesFiltGC])>0))

    allTaxaDetected <- taxComCHN # The number of taxa detected in communities of CHN

    taxGC <- union(taxComGC, taxFiltGC) # All taxa in GC

    taxFiltCHN_NotGC <- setdiff(taxFiltCHN, taxGC) # Taxa in filtrate CHN but not in GC

    taxComCHN_NotGC <- setdiff(taxComCHN, taxGC) # Taxa in communities CHN but not in GC

    taxComCHN_taxComGC <- intersect(taxComCHN, taxComGC) # Taxa in communities of both CHN and GC

    results[results$NumberOfReads==raref, "TotNumbTaxDetect"] <- length(allTaxaDetected) # The total number of taxa detected at this depth

    results[results$NumberOfReads==raref, "FiltCHN_ComCHN_NotGC"] <- length(intersect(taxFiltCHN_NotGC, taxComCHN_NotGC)) # Calculation of number of taxa present in both filtrates and communities on CHN but not in growth chambers

    results[results$NumberOfReads==raref, "OnlyComCHN"] <- length(setdiff(taxComCHN_NotGC, taxFiltCHN_NotGC))

    results[results$NumberOfReads==raref, "ComGC_ComCHN_NotFiltCHN"] <- length(setdiff(taxComCHN_taxComGC, taxFiltCHN)) # Calculation of the number of taxa present in the two community treatments but not in filtrate on CHN

    results[results$NumberOfReads==raref, "RestComCHN"] <- results[results$NumberOfReads==raref, "TotNumbTaxDetect"] - results[results$NumberOfReads==raref, "FiltCHN_ComCHN_NotGC"] - results[results$NumberOfReads==raref, "OnlyComCHN"] - results[results$NumberOfReads==raref, "ComGC_ComCHN_NotFiltCHN"]

  }

  # Calculation of proportions

  results$Prop_FiltCHN_ComCHN_NotGC <- results$FiltCHN_ComCHN_NotGC / results$TotNumbTaxDetect

  results$Prop_OnlyComCHN <- results$OnlyComCHN / results$TotNumbTaxDetect

  results$Prop_ComGC_ComCHN_NotFiltCHN <- results$ComGC_ComCHN_NotFiltCHN / results$TotNumbTaxDetect

  results$Prop_RestComCHN <- results$RestComCHN / results$TotNumbTaxDetect

  return(results)
}

# A function to merge more than two data frame with the values of a column (all data frame should have the column). The data frame should be stored in a list with names that are used to remane columns
mergeMore2 <- function(listDf, nameCol, xLabName, yLabName){

  for(i in 1:length(listDf)){

    if(i==1){ # Initialisation of result

      result <- listDf[[i]]

      colnames(result) <- c(grep(nameCol, colnames(result), value = TRUE), paste(names(listDf)[i], colnames(result)[!colnames(result)%in%nameCol], sep = "_")) # Replacement of the column names to be able to identify data a posteriori

    }else{

      df <- listDf[[i]] # Extraction of the data frame to change column names

      colnames(df) <- c(grep(nameCol, colnames(df), value = TRUE), paste(names(listDf)[i], colnames(df)[!colnames(df)%in%nameCol], sep = "_")) # Replacement of the column names to be able to identify data a posteriori

      result <- merge(result, df, by = nameCol, all = TRUE)

    }
  }

  return(result)

}

# A function to combine serial rarefaction in one data set, and production of a plot with all rarefaction curves
combineRaref <- function(listDf, nameCol, xLabName, yLabName){

  mergedData <- mergeMore2(listDf = listDf, nameCol = nameCol)

  meltedData <- melt(mergedData, id.vars = nameCol)

  plot <- ggplot(data = meltedData, aes(x = meltedData[,nameCol], y = value, colour = variable))+geom_point()+xlab(xLabName)+ylab(yLabName)

  return(list(mergedData = mergedData, plot = plot))
}

# A function to summarize the results of evolution of overlaps across samples
sumOverlaps2serialRaref <- function(listRObjects){

  summPooledOverlap <- as.data.frame(matrix(NA, ncol = 6, nrow = length(listRObjects))) # a data frame to summarize overlaps

  colnames(summPooledOverlap) <- c("Organ", "Community", "Number_of_reads", "Number_of_CHN_taxa_not_in_GC", "Number_of_GC_taxa_not_in_CHN", "Number_of_taxa_in_both")

  for(i in 1:nrow(summPooledOverlap)){

    objectToUse <- get(listRObjects[i])

    if(("CHN"%in%colnames(objectToUse$combineSerialRaref))&("GC"%in%colnames(objectToUse$combineSerialRaref))){}else{stop("The column names should be CHN and GC, please revise them.")} # Because this function use specific format for the column names of the input, this check is needed.

    tempSum <- objectToUse$combineSerialRaref[nrow(objectToUse$combineSerialRaref),] # the last row of the pooled serial rarefaction generated by the function evoOverlaps2SerialRaref

    summPooledOverlap[i, c("Organ", "Community", "Number_of_reads", "Number_of_CHN_taxa_not_in_GC", "Number_of_GC_taxa_not_in_CHN", "Number_of_taxa_in_both")] <-
      list(objectToUse$plantOrgan,
           objectToUse$community,
           tempSum$NumberOfReads,
           tempSum$CHN,
           tempSum$GC,
           tempSum$Overlap)
  }

  summPooledOverlap$Percent_of_CHN_taxa_not_in_GC <- summPooledOverlap$Number_of_CHN_taxa_not_in_GC / (summPooledOverlap$Number_of_CHN_taxa_not_in_GC + summPooledOverlap$Number_of_taxa_in_both) # Proportion of taxa of CHN being only detected in CHN

  summPooledOverlap$Percent_of_CHN_taxa_also_in_GC <- summPooledOverlap$Number_of_taxa_in_both / (summPooledOverlap$Number_of_CHN_taxa_not_in_GC + summPooledOverlap$Number_of_taxa_in_both) # Proportion of taxa of CHN being also detected in GC

  summPooledOverlap$Percent_of_GC_taxa_not_in_CHN <- summPooledOverlap$Number_of_GC_taxa_not_in_CHN / (summPooledOverlap$Number_of_GC_taxa_not_in_CHN + summPooledOverlap$Number_of_taxa_in_both) # Proportion of taxa of GC being only detected in GC

  summPooledOverlap$Percent_of_GC_taxa_also_in_CHN <- summPooledOverlap$Number_of_taxa_in_both / (summPooledOverlap$Number_of_GC_taxa_not_in_CHN + summPooledOverlap$Number_of_taxa_in_both) # Proportion of taxa of GC being also detected in CHN

  return(summPooledOverlap)
}

# A function to summarize with plots the results of evolution of overlaps across samples
sumOverlaps2serialRarefPlot <- function(listRObjects){

  listPlotsNumb <- list()

  listPlotsProp <- list()

  for(obj in listRObjects){

    objectToUse <- get(obj)

    namePlot <- paste(objectToUse$plantOrgan, objectToUse$community, sep = "_")

    listPlotsNumb[[namePlot]] <- objectToUse$plotNumber

    listPlotsProp[[namePlot]] <- objectToUse$plotProp
  }

  return(list(plotNumbers = listPlotsNumb, plotProportions = listPlotsProp))
}

# A function to calculate the proportion of taxa being present in a list of samples (list of the format of taxaCompo output) and in a reference pool.
taxoOverlap <- function(listCompo, referencePool, namePool){

  results <- as.data.frame(matrix(NA, nrow = length(listCompo), ncol = 4))

  colnames(results) <- c("Detected_in_pool", "Not_detected_in_pool", "Prop_detected_in_pool", "Prop_not_detected_in_pool")

  rownames(results) <- names(listCompo)

  for(sple in names(listCompo)){

    results[sple, "Detected_in_pool"] <- length(intersect(listCompo[[sple]], referencePool))

    results[sple, "Not_detected_in_pool"] <- length(setdiff(listCompo[[sple]], referencePool))

  }

  results$Prop_detected_in_pool <- results$Detected_in_pool / (results$Detected_in_pool + results$Not_detected_in_pool)

  results$Prop_not_detected_in_pool <- results$Not_detected_in_pool / (results$Detected_in_pool + results$Not_detected_in_pool)

  colnames(results) <- gsub("pool", namePool, colnames(results))

  return(results)
}

# SEE IF YOU KEEP THIS ONE! A function to estimate the proportion of taxa detected outside and being also dete
propCHNTaxaInGC <- function(abData = abTab, metaData = metaData, filter, smallSple = TRUE, numReads = NULL){

  dataFilt <- filterData(abData = abData, metaData = metaData, filter = filter)

  community <- unique(gsub("Filtrate|Treatment", "",unique(dataFilt$metaDataFilt$TreatmentType))) # identification of the community

  dataFilt$abDataFiltRR <- rarefaction(dataFilt$abDataFilt, smallSple = smallSple, numReads = numReads) # Rarefaction of data

  rarefdepth <- unique(rowSums(dataFilt$abDataFiltRR)) # Number of reads considered for rarefaction

  dataFilt$metaDataFilt$SpleTypeTreatment <- paste(dataFilt$metaDataFilt$SamplingType, dataFilt$metaDataFilt$TreatmentType, sep = "_")

  taxaInGC <- colnames(extr.abdata(ab_data = dataFilt$abDataFiltRR, sples_list = intersect(rownames(dataFilt$metaDataFilt[(dataFilt$metaDataFilt$NameLocation=="GrowthChamber"),]), rownames(dataFilt$abDataFiltRR)))) # Extraction of taxa being detected in growth chamber

  metaDataCHN <- dataFilt$metaDataFilt[dataFilt$metaDataFilt$NameLocation=="CHNRoof",] # Meta data of samples collected on CHN roof

  abDataCHNRR <- extr.abdata(dataFilt$abDataFiltRR, sples_list = intersect(rownames(metaDataCHN), rownames(dataFilt$abDataFiltRR))) # Adundance data of samples collected on CHN roof

  compoTaxo <- taxaCompo(abDataCHNRR) # taxonomic composition of all CHN samples after rarefaction

  taxCHNinGC <- taxoOverlap(listCompo = compoTaxo, referencePool = taxaInGC, namePool = "GC") # Calculation of number and proportion of taxa of CHN samples being also detected in growth chambers

  taxCHNinGC$SamplingType <- metaDataCHN[rownames(taxCHNinGC), "SpleTypeTreatment"]

  plotOverlapProp <- ggplot(data = taxCHNinGC, aes(x = SamplingType, y = Prop_detected_in_GC))+geom_point()+ylim(0, 1)+ylab("Proportion also detected in GC")+ggtitle(paste(community, " / rarefaction at: ", rarefdepth, " reads", sep = ""))

  plotOverlap <- ggplot(data = taxCHNinGC, aes(x = SamplingType, y = Detected_in_GC))+geom_point()+ylab("Number also detected in GC")+ggtitle(paste(community, " / rarefaction at: ", rarefdepth, " reads", sep = ""))

  return(list(rarefdepth = rarefdepth, overlapData = taxCHNinGC, plotOverlapProp = plotOverlapProp, plotOverlap = plotOverlap))

}

# A function to identify number and proportion of taxa being detected in a serial rarefaction of plant organs grown in a community on CHN and all taxa detected in the same organ grown in the community in GC (from non rarefied data)
evoOverCHNSerialRarefGCPool <- function(community, samplingType, serialRaref, metaData, abData, repertory, namePool){

  treatment <- paste(community, "Treatment", sep = "") # Treatment name to filter GC data

  filter <- list(c("GrowthChamber"), c(treatment), samplingType) # Filter to extract GC taxa of the same organ(s) grow in same community, but in growth chamber
  names(filter) <- c("NameLocation", "TreatmentType", "SamplingType")

  filteredData <- filterData(metaData = metaData, abData = abTab, filter = filter) # Filtering of data for those of growth chamber

  gcTaxa <- colnames(filteredData$abDataFilt) # Identification of all taxa detected in growth chamber

  rownames(serialRaref) <- serialRaref$NumberOfReads # Renaming row names with number of reads

  listCompoSerial <- taxaCompo(serialRaref[,!colnames(serialRaref)%in%c("NumberOfReads", "NumbSpecies")]) # Removal of the two columns Number of reads and NumbSpecies followed by extraction of taxonomic composition at each rarefaction step

  results <- taxoOverlap(listCompo = listCompoSerial, referencePool = gcTaxa, namePool = namePool)

  results$NumberOfReads <- as.numeric(rownames(results))

  colnameY <- paste("Prop_detected_in_", namePool, sep = "")

  plot <- ggplot(data = results[2:nrow(results),], aes(x = NumberOfReads, y = results[2:nrow(results), colnameY]))+geom_point()+ylim(0, 1)+xlab("Number of reads")+ylab("Proportion of CHN taxa detected in GC")+ggtitle(gsub("Treatment", " Treatment", treatment))

  namePdf <- paste("evoOverlapGCPoolSerialRaref", community, "CHN.pdf", sep = "")

  pdf(file = paste(repertory, "/", namePdf, sep = ""), width = 10, height = 5)
  print(plot)
  graphics.off()

  return(list(results = results, plot = plot))

}

# Same as evoOverCHNSerialRarefGCPool, but this time the serial rarefaction is from the growth chamber, and the pool from CHN
evoOverGCSerialRarefCHNPool <- function(community, samplingType, serialRaref, metaData, abData, repertory, namePool){

  treatment <- paste(community, "Treatment", sep = "") # Treatment name to filter GC data

  filter <- list(c("CHNRoof"), c(treatment), samplingType) # Filter to extract CHN taxa of the same organ(s) grow in same community, but in CHN
  names(filter) <- c("NameLocation", "TreatmentType", "SamplingType")

  filteredData <- filterData(metaData = metaData, abData = abTab, filter = filter) # Filtering of data for those of CHN

  CHNTaxa <- colnames(filteredData$abDataFilt) # Identification of all taxa detected in CHN

  rownames(serialRaref) <- serialRaref$NumberOfReads # Renaming row names with number of reads

  listCompoSerial <- taxaCompo(serialRaref[,!colnames(serialRaref)%in%c("NumberOfReads", "NumbSpecies")]) # Removal of the two columns Number of reads and NumbSpecies followed by extraction of taxonomic composition at each rarefaction step

  results <- taxoOverlap(listCompo = listCompoSerial, referencePool = CHNTaxa, namePool = namePool)

  results$NumberOfReads <- as.numeric(rownames(results))

  colnameY <- paste("Prop_detected_in_", namePool, sep = "")

  plot <- ggplot(data = results[2:nrow(results),], aes(x = NumberOfReads, y = results[2:nrow(results),colnameY]))+geom_point()+ylim(0, 1)+xlab("Number of reads")+ylab("Proportion of GC taxa detected in CHN")+ggtitle(gsub("Treatment", " Treatment", treatment))

  namePdf <- paste("evoOverlapGCPoolSerialRaref", community, "CHN.pdf", sep = "")

  pdf(file = paste(repertory, "/", namePdf, sep = ""), width = 10, height = 5)
  print(plot)
  graphics.off()

  return(list(results = results, plot = plot))

}

# A function to conduct a permanova analysis
permanova <- function(filter, abData, metaData, explVar, rarefyData = TRUE, binaryBray = FALSE, removeDup = FALSE, smallSple = TRUE, numReads = NULL, exclSmalls = TRUE, titleAnalysis){
  if(isFALSE(filter)){
    filtData <- list()
    filtData$metaDataFilt <- metaData
    filtData$abDataFilt <- abData}else{
      filtData <- filterData(metaData = metaData, abData = abData, filter = filter)
    } # Filtering of meta and abundance data (if needed)
  if(isTRUE(removeDup)){
    noDupData <- keepOneDup(metaData = filtData$metaDataFilt, abData = filtData$abDataFilt) # Conservation for each replicate of the sample with the largest amount of reads
    filtData$abDataFilt <- noDupData$noDupAbData
    filtData$metaDataFilt <- noDupData$noDupMetaData
  }
  if(isTRUE(rarefyData)){
    filtData$abDataFiltRR <- rarefaction(filtData$abDataFilt, smallSple = smallSple, numReads, exclSmalls = exclSmalls) # Addition of a dataframe rarefied at the smallest sample size
    if(exclSmalls){filtData$metaDataFiltRR <- filtData$metaDataFilt[rownames(filtData$abDataFiltRR),]} # If exclSmalls is true some samples were potentially excluded
    rarefactionDepth <- unique(rowSums(filtData$abDataFiltRR)) # Rarefaction level
    if(binaryBray){filtDataBray <- vegdist(filtData$abDataFiltRR, binary = TRUE, diag = TRUE, upper = TRUE)}else{filtDataBray <- vegdist(filtData$abDataFiltRR, diag = TRUE, upper = TRUE)} # Calculation of the matrix of dissimilarity
  }else{
    rarefactionDepth <- "Data were not rarefied"
    if(binaryBray){filtDataBray <- vegdist(filtData$abDataFilt, binary = TRUE, diag = TRUE, upper = TRUE)}else{filtDataBray <- vegdist(filtData$abDataFilt, diag = TRUE, upper = TRUE)}
  }
  permanov <- adonis(filtDataBray~filtData$metaDataFilt[,explVar]) # permanova
  dfResults <- as.data.frame(permanov$aov.tab) # Convertion of the results into data frame to create a summary
  dfResults$adonisOutputs <- rownames(dfResults) # Addition of a column to the summary with the names of the different outputs of the adonis table
  dfResults$TitleAnalysis <- titleAnalysis # Addition of the title of the analysis in the summary
  dfResults$Rarefaction <- rarefactionDepth # Addition of a column to the results with the rarefaction depth used
  dfResults$BinaryBray <- as.character(binaryBray) # Addition of a column to the summary, which indicates if the data were scaled into absence/presence
  return(list(filterData = filtData, distanceData = filtDataBray, rarefactionDepth = rarefactionDepth, binaryBray = binaryBray, permanovResults = permanov, sumResults = dfResults, titleAnalysis = titleAnalysis))
}

# A function to export a data frame that summarizes the results of multiple permanova analyses generated with the function permanova above
sumDataFrameMultiplePerm <- function(listPermResults, fileName){
  dfResults <- listPermResults[[1]]$sumResults # initialization of the data frame that summarize results
  for(i in 2:length(listPermResults)){
    dfResults <- rbind(dfResults, listPermResults[[i]]$sumResults)
  }
  dfResults$BonferroniSignif <- 0.05 / length(listPermResults) # Calculation of the significance level after bonferroni correction
  dfResults <- dfResults[,c("TitleAnalysis", "adonisOutputs", "Df", "SumsOfSqs", "MeanSqs", "F.Model", "R2", "Pr(>F)", "BonferroniSignif", "Rarefaction", "BinaryBray")]
  write.table(dfResults, file = fileName, quote = FALSE, sep = "\t", row.names = FALSE, col.names = TRUE)
}

# A funtion to calculate mean abundances in different categories. ListCats is a list of vectors defining the levels to use for calculate average abundance. The moment parameter is the moment of the distribution to calculate.
momentAbundanceCats <- function(abData, metaData, colToUse, listCats, moment){
  resultsDf <- as.data.frame(matrix(NA, ncol = length(listCats), nrow = ncol(abData)))
  rownames(resultsDf) <- colnames(abData) # Rownames of the resultsDf are the OTUs present in abData
  for(i in 1:length(listCats)){
    nameCol <- paste(listCats[[i]], collapse = "_")
    colnames(resultsDf)[i] <- nameCol
    splesOfCat <- rownames(metaData[metaData[,colToUse]%in%listCats[[i]],]) # Indentification of the samples belonging to this category
    resultsDf[,i] <- apply(abData[rownames(abData)%in%splesOfCat,], 2, moment) # Calculation of the moment on identified samples
  }
  return(as.data.frame(resultsDf))
}

# A function to plot the mean abundance of OTUs in one environment versus another
meanAbundanceContrast <- function(abData, metaData, filter, normalization, colToUse="SamplingType", cat1, cat2){
  filtData <- filterData(metaData = metaData, abData = abData, filter = filter) # Filtering the data with the filter
  filtData$abDataFiltRR <- rarefaction(filtData$abDataFilt) # Rarefaction at the smallest sample
  splesCat1 <- rownames(filtData$metaDataFilt[filtData$metaDataFilt[,colToUse] %in% cat1,])
  splesCat2 <- rownames(filtData$metaDataFilt[filtData$metaDataFilt[,colToUse] %in% cat2,])
  meanAbCat <- data.frame(cat1Mean = apply(filtData$abDataFiltRR[splesCat1,], 2, mean), cat1Sd = apply(filtData$abDataFiltRR[splesCat1,], 2, sd), cat2Mean = apply(filtData$abDataFiltRR[splesCat2,], 2, mean), cat2Sd = apply(filtData$abDataFiltRR[splesCat2,], 2, sd))
  meanAbCat$cat1Min <- meanAbCat$cat1Mean - meanAbCat$cat1Sd
  meanAbCat[meanAbCat$cat1Min<0, "cat1Min"] <- 0
  meanAbCat$cat1Max <- meanAbCat$cat1Mean + meanAbCat$cat1Sd
  meanAbCat$cat2Min <- meanAbCat$cat2Mean - meanAbCat$cat2Sd
  meanAbCat[meanAbCat$cat2Min<0, "cat2Min"] <- 0
  meanAbCat$cat2Max <- meanAbCat$cat2Mean + meanAbCat$cat2Sd
  plot <- ggplot(meanAbCat, aes(x=cat1Mean, y=cat2Mean))+geom_point()+geom_errorbar(aes(ymin = cat2Min, ymax = cat2Max))+geom_errorbarh(aes(xmin = cat1Min, xmax = cat1Max))+geom_abline(slope=1, intercept=0, linetype = "dashed")
  listResults <-
  return(plot)
}

# This function uses as an input a table that include both abundance data and metadata. It plots a box plot of the abundance of a specific taxa (called by its name in the "taxa" option) across the different categories of one of the columns containing the metadata (also called by its name in the "MetaColumn" option).
BoxPlotAbInCat <- function(AbMetaData, taxa, MetaColumn){
  FiltData <- as.data.frame(AbMetaData[, c(taxa, MetaColumn)]) # filtering the data to only include the taxa and the metadata column of interest
  plot <- ggplot(FiltData, aes(x=SamplingType, y=FiltData[,taxa], fill=SamplingType))+geom_boxplot()+geom_point(aes(x=SamplingType, y=FiltData[,taxa]), data = FiltData, position = position_jitter(w = 0.3, h = 0), size=1.2)+theme(legend.position = "none")+ggtitle(taxa)+theme(axis.title.x=element_blank(), axis.text.x = element_text(angle = 90))+ylab("Relative Abundance")
 return(plot)
}

# A function to plot on the same line plot relative abundances of several taxa being stored in a character vector
CompaAbPlot <- function(AbData, CharacVectOfTax){
  data <- as.data.frame(AbData[,CharacVectOfTax]) # Filtering of abundance data to only keep the taxa of interest
  data$Samples <- rownames(data) # Addition of a column with the sample names being rownames for the moment
  MeltedData <- melt(data, id.vars="Samples") # Melting data to plot abundances of taxa on same plot
  plot <- ggplot(MeltedData, aes(x=Samples, y=value, group=variable, color=variable))+geom_line()+ggtitle(paste(CharacVectOfTax, collapse="_"))+theme(axis.text.x = element_text(angle = 90, vjust=0.5, size=6))+theme(legend.position = "none")
  return(plot)
}

# A function to generate all the plots of the function CompaAbPlot for taxon combinations stored in the rows of a dataframe (the string should not be stored as factors)
MultiCompaAbPlot <- function(AbData, DfCombinations){
  ListPlot <- list() # The list of generated plots
  for(row in rownames(DfCombinations)){
    CharacVectOfTax <- as.character(DfCombinations[row,]) # Extraction of the taxa to be included in the plot as character vector
    NamePlot <- paste(CharacVectOfTax, collapse="_")
    ListPlot[[NamePlot]] <- CompaAbPlot(AbData, CharacVectOfTax) # Generation of the plot
  }
  return(ListPlot)
}

# A function to generate the ratio of abundances of binary combinations of taxa across samples
CompAbRatioPlot <- function(AbData, CharacVectOfTax){
  data <- as.data.frame(AbData[,CharacVectOfTax]) # Filtering of abundance data to only keep the taxa of interest
  data$Ratio <- data[,CharacVectOfTax[1]]/data[,CharacVectOfTax[2]] # Calculation of the ratio of relative abundances
  data <- data[which(data$Ratio>0|data$Ratio!=NA),]
  data$Samples <- rownames(data)
  plot <- ggplot(data, aes(x=Samples, y=Ratio, group=1))+geom_line()+ggtitle(paste(CharacVectOfTax, collapse="_"))+theme(axis.text.x = element_text(angle = 90, vjust=0.5, size=6))+theme(legend.position = "none")+ylim(0, NA)
  return(plot)
}

# A function to generate multiple abundance ratio plots from function CompAbRatioPlot
MultiAbRatioPlot <- function(AbData, DfCombinations){
  ListPlot <- list() # The list of generated plots to be return
  for(row in rownames(DfCombinations)){
    CharacVectOfTax <- as.character(DfCombinations[row,]) # Extraction of the taxa to be included in the plot as character vector
    NamePlot <- paste(CharacVectOfTax, collapse="_")
    ListPlot[[NamePlot]] <- CompAbRatioPlot(AbData, CharacVectOfTax)
  }
  return(ListPlot)
}

# A function to generate the ratio of abundances of binary combinations of taxa across samples and filter them according the magnitude of changes between their minimum and maximun values
AbRatioMagnOfChange <- function(AbData, CharacVectOfTax){
  data <- as.data.frame(AbData[,CharacVectOfTax]) # Filtering of abundance data to only keep the taxa of interest
  data$Ratio <- data[,CharacVectOfTax[1]]/data[,CharacVectOfTax[2]] # Calculation of the ratio of relative abundances
  data <- data[which(data$Ratio>0|data$Ratio!=NA),]
  MagnOfChange <- max(data$Ratio)/min(data$Ratio)
  return(MagnOfChange)
}

# A function to fitler the magnitude of changes in ratios of relative abundance
FilterForMinMagnOfChanges <- function(AbData, DfCombinations, MagnChangeThreshold=2){
  ListSignifChanges <- c() # The character vector which contains the combinations that have magnitude of changes in the ratios of abundances greater or equal to the threshold
  ListNoSignifChanges <- c() # The character vector wich contains of combinations that have magnitude of changes lower that the defined threshold
  for(row in rownames(DfCombinations)){
    CharacVectOfTax <- as.character(DfCombinations[row,]) # Extraction of the taxa to be included in the plot as character vector
    NameCombination <- paste(CharacVectOfTax, collapse="_")
    MagnitudeOfChanges <- AbRatioMagnOfChange(AbData=AbData, CharacVectOfTax=CharacVectOfTax)
    if(MagnitudeOfChanges>=MagnChangeThreshold){ListSignifChanges <- c(ListSignifChanges, NameCombination)}else{ListNoSignifChanges <- c(ListNoSignifChanges, NameCombination)}
  }
  return(list(ListSignifChanges=ListSignifChanges, ListNoSignifChanges=ListNoSignifChanges))
}

# A function to detect the combinations in which the most abundant taxon is not always the same and thos in which the dominant taxon is always the same
DetectShiftedMaxAb <- function(AbData, DfCombinations){
  ListOfShiftedMaxAb <- c()
  ListOfNonShiftedMaxAb <- c()
  for(row in rownames(DfCombinations)){
    CharacVectOfTax <- as.character(DfCombinations[row,]) # Extraction of the taxa to be included in the plot as character vector
    MostAbCharVect <- c() # A character vector to store the most abundant taxa in each sample
    for(sple in rownames(AbData)){
      MostAbCharVect <-c(MostAbCharVect, names(which.max(AbData[sple,CharacVectOfTax]))) # Identification of the most abunant taxa of the comibnation across all samples
    }
    if(length(unique(MostAbCharVect))>1){
      ListOfShiftedMaxAb <- c(ListOfShiftedMaxAb, paste(CharacVectOfTax, collapse="_"))}else{
        ListOfNonShiftedMaxAb <- c(ListOfNonShiftedMaxAb, paste(CharacVectOfTax, collapse="_"))
      }
  }
  return(list(ShiftedMaxAb=ListOfShiftedMaxAb, NoneShiftedAbundance=ListOfNonShiftedMaxAb))
}

# A function to calculate the A component of indval metric in a specific group. The group option contains lists of the samples in it.
ACompOfIndValInGroup <- function(AbData, taxon, group){
  Nij <- sum(AbData[rownames(AbData) %in% group, taxon]) # Relative abundace of the taxon i in the group j
  Ni <- sum(AbData[, taxon]) # Total relative abundance of taxon i
  Aij <- Nij / Ni
  return(Aij)
}

# A function to calculate the B component of indval metrics. Options are same as for ACompOfIndValInGroup
BCompOfIndValInGroup <- function(AbData, taxon, group){
  AbDataBinary <- decostand(AbData, method = "pa") # Scaling in absence/presence
  NSitesij <- sum(AbDataBinary[rownames(AbData) %in% group, taxon]) # Number of sites with taxon in group
  NSitesj <- length(group) # Total number of sites at site j
  Bij <- NSitesij / NSitesj
  return(Bij)
}

# A function to calculate the IndVal
IndValInGroup <- function(AbData, taxon, group){
  IndValij <- ACompOfIndValInGroup(AbData=AbData, taxon=taxon, group=group) * BCompOfIndValInGroup(AbData=AbData, taxon=taxon, group=group) * 100
  return(IndValij)
}

# A function to calculate the IndVal and return its values in addition of the values of A and B
AllIndValComp <- function(AbData, taxon, group){
  AVal <- ACompOfIndValInGroup(AbData=AbData, taxon=taxon, group=group)
  BVal <- BCompOfIndValInGroup(AbData=AbData, taxon=taxon, group=group)
  IndValij <- IndValInGroup(AbData=AbData, taxon=taxon, group=group)
  return(list(IndValij=IndValij, AVal=AVal, BVal=BVal))
}

# A function to calculate the IndVal and return its values in addition of the values of A and B for a list of groups. It return a list of the values with names labelled with the names of the different groups. GroupList is a list of vectors with the different samples of each groups, and names after the name of each group.
AllIndValCompAcrossGroups <- function(AbData, taxon, GroupList){
  ListResults <- list()
  for(group in names(GroupList)){ # For each group of the list
    TempList <- AllIndValComp(AbData=AbData, taxon=taxon, group=GroupList[[group]])
    names(TempList) <- lapply(names(TempList), paste, group, sep="")
    ListResults <- c(ListResults, TempList)
  }
  return(ListResults)
}

# It calculates the IndVal metric and its components to all taxa of an abundance table and a list of groups
AllTaxaAllIndValComp <- function(AbData, GroupList){
  ProgressTracker <- ncol(AbData)
  DfResults <- as.data.frame(AllIndValCompAcrossGroups(AbData=AbData, taxon=colnames(AbData)[1], GroupList=GroupList)) # Initialization of the result dataframe with the first taxa of the OTU table
  rownames(DfResults) <- colnames(AbData)[1] # The row name is the name of the taxa
  ProgressTracker <- ProgressTracker - 1
  print(ProgressTracker)
  for(taxon in colnames(AbData)[2:ncol(AbData)]){
    TempDf <- as.data.frame(AllIndValCompAcrossGroups(AbData=AbData, taxon=taxon, GroupList=GroupList))
    rownames(TempDf) <- taxon
    DfResults <- rbind(DfResults, TempDf)
    ProgressTracker <- ProgressTracker - 1
    print(ProgressTracker)
  }
  return(DfResults)
}

# Extract the column name of the maximum IndVal value for a specific taxon. DfResults is the output of AllTaxaAllIndValComp. If there is a tie, all column names of the maximum values are returned separated with " _and_ ".
ExtractMaxIndVal <- function(DfResults, taxon){
  TaxonResults <- DfResults[taxon, grep("IndVal.*", colnames(DfResults))] # Extraction of the IndVal columns
  MaxCol <- names(TaxonResults[which(TaxonResults == max(TaxonResults))])
  if(length(MaxCol)>1){MaxCol <- paste(MaxCol, collapse=" _and_ ")} # If there is a tie all column names of maximum values are store separated by " _and_ "
  return(list(taxon=taxon, MaxCol=MaxCol))
}

# Extract the column name of the maximum AVal value for a specific taxon. DfResults is the output of AllTaxaAllIndValComp. If there is a tie, all column names of the maximum values are returned separated with " _and_ ".
ExtractMaxAVal <- function(DfResults, taxon){
  TaxonResults <- DfResults[taxon, grep("AVal.*", colnames(DfResults))] # Extraction of the AVal columns
  MaxCol <- names(TaxonResults[which(TaxonResults == max(TaxonResults))])
  if(length(MaxCol)>1){MaxCol <- paste(MaxCol, collapse=" _and_ ")} # If there is a tie all column names of maximum values are store separated by " _and_ "
  return(list(taxon=taxon, MaxCol=MaxCol))
}

# Extract the column name of the maximum BVal value for a specific taxon. DfResults is the output of AllTaxaAllIndValComp. If there is a tie, all column names of the maximum values are returned separated with " _and_ ".
ExtractMaxBVal <- function(DfResults, taxon){
  TaxonResults <- DfResults[taxon, grep("BVal.*", colnames(DfResults))] # Extraction of the BVal columns
  MaxCol <- names(TaxonResults[which(TaxonResults == max(TaxonResults))])
  if(length(MaxCol)>1){MaxCol <- paste(MaxCol, collapse=" _and_ ")} # If there is a tie all column names of maximum values are store separated by " _and_ "
  return(list(taxon=taxon, MaxCol=MaxCol))
}

# A function to summarize the results of the AllTaxaAllIndValComp by identifying the name of the column with the maximum value for IndVal and its two components A and B.
SummarizeResultsIndVal <- function(DfIndValComp){
  DfResults <- data.frame(matrix(NA, ncol=3, nrow=nrow(DfIndValComp))) # Generation of the dataframe used to summarize the results
  colnames(DfResults) <- c("IndVal", "AVal", "BVal")
  rownames(DfResults) <- rownames(DfIndValComp)
  for(taxon in rownames(DfResults)){
    DfResults[taxon, "IndVal"] <- ExtractMaxIndVal(DfResults=DfIndValComp, taxon=taxon)$MaxCol
    DfResults[taxon, "AVal"] <- ExtractMaxAVal(DfResults=DfIndValComp, taxon=taxon)$MaxCol
    DfResults[taxon, "BVal"] <- ExtractMaxBVal(DfResults=DfIndValComp, taxon=taxon)$MaxCol
  }
  return(DfResults)
}

# A function to generate the null distribution of IndVal and its components
PermutationIndValComp <- function(AbData, taxon, group, nrep){
  NullDistribIndVal <- c() # All values of IndVal obtained for nrep shuffling of relative abundances
  NullDistribA <- c() # All values of the component A of IndVal for nrep shuffling of relative abundances
  NullDistribB <- c() # All values of the component B of IndVal for nrep shuffling of relative abundances
  for(n in 1:nrep){
    AbDataOfTaxon <- AbData[, taxon, drop=FALSE] # Extract the column of the taxon
    AbDataOfTaxon[, taxon] <- sample(AbDataOfTaxon[, taxon], replace=FALSE) # Shufling the relative abundances
    NullDistribIndVal <- c(NullDistribIndVal, IndValInGroup(AbData=AbDataOfTaxon, taxon=taxon, group=group))
    NullDistribA <- c(NullDistribA, ACompOfIndValInGroup(AbData=AbDataOfTaxon, taxon=taxon, group=group))
    NullDistribB <- c(NullDistribB, BCompOfIndValInGroup(AbData=AbDataOfTaxon, taxon=taxon, group=group))
  }
  return(list(IndValij=NullDistribIndVal, AVal=NullDistribA, BVal=NullDistribB))
}

# Calulation of the p-value of a permutational test. If the obeserved value is superior to the mean of the null distribution an upper tailed test is conducted. if it is lower or equal a lower tailed test is conducted.
PValueIndValPermTest <- function(ObsVal, NullDitrib){
    pval <- length(NullDitrib[NullDitrib>=ObsVal]) / length(NullDitrib)
    test = "upper"
    return(list(pval=pval, test=test, NullDistrib=paste(NullDitrib, collapse=" ")))
}

# Calulation of the p-values of the IndVal and its components from a permutational test. AllIndValComp is the IndVal metric and its two components generated with the function AllIndValComp. PermutationIndValComp are the null distributions generated with PermutationIndValComp. Here the name of the returns of the function AllIndValComp and PermutationIndValComp matches, and can be used to call corresponding entities in each list. The return is a list with IndVal and components, corresponding p-values, and directions of the tests.
AllPValuesIndValComp <- function(AllIndValComp, PermutationIndValComp){
  PValueList <- list()
  for(name in names(AllIndValComp)){
    NamePValue <- paste(name, "PVal", sep="") # Definition of the name to be returned for the pvalue currently calculated
    NameDirectionOfTest <- paste(NamePValue, "Direction", sep="") # Definition of the name to be returned for the direction of the test being conducted
    NameNullDist <- paste(name, "NullDist", sep="") # Definition of the name to be returned for the null distribution currently used to calculate the p-value.
    PValue <- PValueIndValPermTest(ObsVal=AllIndValComp[[name]], NullDitrib=PermutationIndValComp[[name]])
    PValueList[[NamePValue]] <- PValue$pval
    PValueList[[NameDirectionOfTest]] <- PValue$test
    PValueList[[NameNullDist]] <- paste(PValue$NullDistrib, collapse=" ")
  }
  return(PValueList)
}

# For a specific taxon-group combination it calculates the Indval, its components and all p-values
IndValProcedure <- function(AbData, taxon, group, nrep){
  IndVal <- AllIndValComp(AbData=AbData, taxon=taxon, group=group)
  NullDist <- PermutationIndValComp(AbData=AbData, taxon=taxon, group=group, nrep=nrep)
  PValues <- AllPValuesIndValComp(AllIndValComp=IndVal, PermutationIndValComp=NullDist)
  return(c(IndVal, PValues))
}

# It applies the IndValProcedure and calculation of corresponding p-values to all taxa of an abundance table and a specific group
AllTaxaIndValPValProcedure <- function(AbData, group, nrep=500){
  ProgressTracker <- ncol(AbData)
  DfResults <- as.data.frame(IndValProcedure(AbData=AbData, taxon=colnames(AbData)[1], group=group, nrep=nrep)) # Generation of the result with the first taxa in the abundance table
  rownames(DfResults) <- colnames(AbData)[1]
  ProgressTracker <- ProgressTracker - 1
  print(ProgressTracker)
  for(taxon in colnames(AbData)[2:ncol(AbData)]){
    TempDf <- as.data.frame(IndValProcedure(AbData=AbData, taxon=taxon, group=group, nrep=nrep))
    rownames(TempDf) <- taxon
    DfResults <- rbind(DfResults, TempDf)
    ProgressTracker <- ProgressTracker - 1
    print(ProgressTracker)
  }
  return(DfResults)
}
