# Supplementary material for: Capacity of soil bacteria to reach the phyllosphere and convergence of floral communities despite soil microbiota variation
Source: Proc Natl Acad Sci U S A. 2021 Oct 7;118(41):e2100150118. doi: 10.1073/pnas.2100150118 (PMC8521660; doi:10.1073/pnas.2100150118)
Supplement: Supplementary File [file pnas.2100150118.sd04.gz › SI_5_16SBurholderiaceae.fasta]

>Burkholderia glumae BGR1|GCF_000022645.2|NC_012724.2|Chromosome: 1|257130..258669 +
GTAGTCCACGCCCTAAACGATGTCAACTAGTTGTTGGGGATTCATTTCCTTAGTAACGTA
GCTAACGCGTGAAGTTGACCGCCTGGGGAGTACGGTCGCAAGATTAAAACTCAAAGGAAT
TGACGGGGACCCGCACAAGCGGTGGATGATGTGGATTAATTCGATGCAACGCGAAAAACC
TTACCTACCCTTGACATGGTCGGAATCCTGAGGAGACTCGGGAGTGCTCGAAAGAGAACC
GATACACAGGTGCTGCATGGCTGTCGTCAGCTCGTGTCGTGAGATGTTGGGTTAAGTCCC
GCAACGAGCGCAACCCTTGTCCTTAGTTGCTACGCAAGAGCACTCTAAGGAGACTGCCGG
TGACAAACCGGA
>Burkholderia glumae BGR1|GCF_000022645.2|NC_012724.2|Chromosome: 1|469331..470870 +
GTAGTCCACGCCCTAAACGATGTCAACTAGTTGTTGGGGATTCATTTCCTTAGTAACGTA
GCTAACGCGTGAAGTTGACCGCCTGGGGAGTACGGTCGCAAGATTAAAACTCAAAGGAAT
TGACGGGGACCCGCACAAGCGGTGGATGATGTGGATTAATTCGATGCAACGCGAAAAACC
TTACCTACCCTTGACATGGTCGGAATCCTGAGGAGACTCGGGAGTGCTCGAAAGAGAACC
GATACACAGGTGCTGCATGGCTGTCGTCAGCTCGTGTCGTGAGATGTTGGGTTAAGTCCC
GCAACGAGCGCAACCCTTGTCCTTAGTTGCTACGCAAGAGCACTCTAAGGAGACTGCCGG
TGACAAACCGGA
>Burkholderia glumae BGR1|GCF_000022645.2|NC_012724.2|Chromosome: 1|2922633..2924172 -
GTAGTCCACGCCCTAAACGATGTCAACTAGTTGTTGGGGATTCATTTCCTTAGTAACGTA
GCTAACGCGTGAAGTTGACCGCCTGGGGAGTACGGTCGCAAGATTAAAACTCAAAGGAAT
TGACGGGGACCCGCACAAGCGGTGGATGATGTGGATTAATTCGATGCAACGCGAAAAACC
TTACCTACCCTTGACATGGTCGGAATCCTGAGGAGACTCGGGAGTGCTCGAAAGAGAACC
GATACACAGGTGCTGCATGGCTGTCGTCAGCTCGTGTCGTGAGATGTTGGGTTAAGTCCC
GCAACGAGCGCAACCCTTGTCCTTAGTTGCTACGCAAGAGCACTCTAAGGAGACTGCCGG
TGACAAACCGGA
>Burkholderia glumae BGR1|GCF_000022645.2|NC_012721.2|Chromosome: 2|370573..372112 +
GTAGTCCACGCCCTAAACGATGTCAACTAGTTGTTGGGGATTCATTTCCTTAGTAACGTA
GCTAACGCGTGAAGTTGACCGCCTGGGGAGTACGGTCGCAAGATTAAAACTCAAAGGAAT
TGACGGGGACCCGCACAAGCGGTGGATGATGTGGATTAATTCGATGCAACGCGAAAAACC
TTACCTACCCTTGACATGGTCGGAATCCTGAGGAGACTCGGGAGTGCTCGAAAGAGAACC
GATACACAGGTGCTGCATGGCTGTCGTCAGCTCGTGTCGTGAGATGTTGGGTTAAGTCCC
GCAACGAGCGCAACCCTTGTCCTTAGTTGCTACGCAAGAGCACTCTAAGGAGACTGCCGG
TGACAAACCGGA
>Burkholderia glumae BGR1|GCF_000022645.2|NC_012721.2|Chromosome: 2|468306..469845 +
GTAGTCCACGCCCTAAACGATGTCAACTAGTTGTTGGGGATTCATTTCCTTAGTAACGTA
GCTAACGCGTGAAGTTGACCGCCTGGGGAGTACGGTCGCAAGATTAAAACTCAAAGGAAT
TGACGGGGACCCGCACAAGCGGTGGATGATGTGGATTAATTCGATGCAACGCGAAAAACC
TTACCTACCCTTGACATGGTCGGAATCCTGAGGAGACTCGGGAGTGCTCGAAAGAGAACC
GATACACAGGTGCTGCATGGCTGTCGTCAGCTCGTGTCGTGAGATGTTGGGTTAAGTCCC
GCAACGAGCGCAACCCTTGTCCTTAGTTGCTACGCAAGAGCACTCTAAGGAGACTGCCGG
TGACAAACCGGA
>Burkholderia gladioli BSR3|GCF_000194745.1|NC_015381.1|Chromosome: 1|317269..318808 +
GTAGTCCACGCCCTAAACGATGTCAACTAGTTGTTGGGGATTCATTTCCTTAGTAACGTA
GCTAACGCGTGAAGTTGACCGCCTGGGGAGTACGGTCGCAAGATTAAAACTCAAAGGAAT
TGACGGGGACCCGCACAAGCGGTGGATGATGTGGATTAATTCGATGCAACGCGAAAAACC
TTACCTACCCTTGACATGGTCGGAACCCTGGAGAGATCTAGGGGTGCTCGAAAGAGAACC
GATACACAGGTGCTGCATGGCTGTCGTCAGCTCGTGTCGTGAGATGTTGGGTTAAGTCCC
GCAACGAGCGCAACCCTTGTCCTTAGTTGCTACGCAAGAGCACTCTAGGGAGACTGCCGG
TGACAAACCGGA
>Burkholderia gladioli BSR3|GCF_000194745.1|NC_015381.1|Chromosome: 1|537194..538733 +
GTAGTCCACGCCCTAAACGATGTCAACTAGTTGTTGGGGATTCATTTCCTTAGTAACGTA
GCTAACGCGTGAAGTTGACCGCCTGGGGAGTACGGTCGCAAGATTAAAACTCAAAGGAAT
TGACGGGGACCCGCACAAGCGGTGGATGATGTGGATTAATTCGATGCAACGCGAAAAACC
TTACCTACCCTTGACATGGTCGGAACCCTGGAGAGATCTAGGGGTGCTCGAAAGAGAACC
GATACACAGGTGCTGCATGGCTGTCGTCAGCTCGTGTCGTGAGATGTTGGGTTAAGTCCC
GCAACGAGCGCAACCCTTGTCCTTAGTTGCTACGCAAGAGCACTCTAGGGAGACTGCCGG
TGACAAACCGGA
>Burkholderia gladioli BSR3|GCF_000194745.1|NC_015381.1|Chromosome: 1|3300532..3302071 -
GTAGTCCACGCCCTAAACGATGTCAACTAGTTGTTGGGGATTCATTTCCTTAGTAACGTA
GCTAACGCGTGAAGTTGACCGCCTGGGGAGTACGGTCGCAAGATTAAAACTCAAAGGAAT
TGACGGGGACCCGCACAAGCGGTGGATGATGTGGATTAATTCGATGCAACGCGAAAAACC
TTACCTACCCTTGACATGGTCGGAACCCTGGAGAGATCTAGGGGTGCTCGAAAGAGAACC
GATACACAGGTGCTGCATGGCTGTCGTCAGCTCGTGTCGTGAGATGTTGGGTTAAGTCCC
GCAACGAGCGCAACCCTTGTCCTTAGTTGCTACGCAAGAGCACTCTAGGGAGACTGCCGG
TGACAAACCGGA
>Burkholderia gladioli BSR3|GCF_000194745.1|NC_015376.1|Chromosome: 2|586972..588511 +
GTAGTCCACGCCCTAAACGATGTCAACTAGTTGTTGGGGATTCATTTCCTTAGTAACGTA
GCTAACGCGTGAAGTTGACCGCCTGGGGAGTACGGTCGCAAGATTAAAACTCAAAGGAAT
TGACGGGGACCCGCACAAGCGGTGGATGATGTGGATTAATTCGATGCAACGCGAAAAACC
TTACCTACCCTTGACATGGTCGGAACCCTGGAGAGATCTAGGGGTGCTCGAAAGAGAACC
GATACACAGGTGCTGCATGGCTGTCGTCAGCTCGTGTCGTGAGATGTTGGGTTAAGTCCC
GCAACGAGCGCAACCCTTGTCCTTAGTTGCTACGCAAGAGCACTCTAGGGAGACTGCCGG
TGACAAACCGGA
>Burkholderia gladioli BSR3|GCF_000194745.1|NC_015376.1|Chromosome: 2|720468..722007 +
GTAGTCCACGCCCTAAACGATGTCAACTAGTTGTTGGGGATTCATTTCCTTAGTAACGTA
GCTAACGCGTGAAGTTGACCGCCTGGGGAGTACGGTCGCAAGATTAAAACTCAAAGGAAT
TGACGGGGACCCGCACAAGCGGTGGATGATGTGGATTAATTCGATGCAACGCGAAAAACC
TTACCTACCCTTGACATGGTCGGAACCCTGGAGAGATCTAGGGGTGCTCGAAAGAGAACC
GATACACAGGTGCTGCATGGCTGTCGTCAGCTCGTGTCGTGAGATGTTGGGTTAAGTCCC
GCAACGAGCGCAACCCTTGTCCTTAGTTGCTACGCAAGAGCACTCTAGGGAGACTGCCGG
TGACAAACCGGA
>Burkholderia plantarii|GCF_000835205.1|NZ_CP002580.1|Chromosome: 1|272665..274204 +
GTAGTCCACGCCCTAAACGATGTCAACTAGTTGTTGGGGATTCATTTCCTTAGTAACGTA
GCTAACGCGTGAAGTTGACCGCCTGGGGAGTACGGTCGCAAGATTAAAACTCAAAGGAAT
TGACGGGGACCCGCACAAGCGGTGGATGATGTGGATTAATTCGATGCAACGCGAAAAACC
TTACCTACCCTTGACATGGTCGGAATCCCGAAGAGATTTGGGAGTGCTCGAAAGAGAACC
GATACACAGGTGCTGCATGGCTGTCGTCAGCTCGTGTCGTGAGATGTTGGGTTAAGTCCC
GCAACGAGCGCAACCCTTGTCCTTAGTTGCTACGCAAGAGCACTCTAAGGAGACTGCCGG
TGACAAACCGGA
>Burkholderia plantarii|GCF_000835205.1|NZ_CP002580.1|Chromosome: 1|487071..488610 +
GTAGTCCACGCCCTAAACGATGTCAACTAGTTGTTGGGGATTCATTTCCTTAGTAACGTA
GCTAACGCGTGAAGTTGACCGCCTGGGGAGTACGGTCGCAAGATTAAAACTCAAAGGAAT
TGACGGGGACCCGCACAAGCGGTGGATGATGTGGATTAATTCGATGCAACGCGAAAAACC
TTACCTACCCTTGACATGGTCGGAATCCCGAAGAGATTTGGGAGTGCTCGAAAGAGAACC
GATACACAGGTGCTGCATGGCTGTCGTCAGCTCGTGTCGTGAGATGTTGGGTTAAGTCCC
GCAACGAGCGCAACCCTTGTCCTTAGTTGCTACGCAAGAGCACTCTAAGGAGACTGCCGG
TGACAAACCGGA
>Burkholderia plantarii|GCF_000835205.1|NZ_CP002580.1|Chromosome: 1|3162130..3163669 -
GTAGTCCACGCCCTAAACGATGTCAACTAGTTGTTGGGGATTCATTTCCTTAGTAACGTA
GCTAACGCGTGAAGTTGACCGCCTGGGGAGTACGGTCGCAAGATTAAAACTCAAAGGAAT
TGACGGGGACCCGCACAAGCGGTGGATGATGTGGATTAATTCGATGCAACGCGAAAAACC
TTACCTACCCTTGACATGGTCGGAATCCCGAAGAGATTTGGGAGTGCTCGAAAGAGAACC
GATACACAGGTGCTGCATGGCTGTCGTCAGCTCGTGTCGTGAGATGTTGGGTTAAGTCCC
GCAACGAGCGCAACCCTTGTCCTTAGTTGCTACGCAAGAGCACTCTAAGGAGACTGCCGG
TGACAAACCGGA
>Burkholderia plantarii|GCF_000835205.1|NZ_CP002581.1|Chromosome: 2|435316..436855 +
GTAGTCCACGCCCTAAACGATGTCAACTAGTTGTTGGGGATTCATTTCCTTAGTAACGTA
GCTAACGCGTGAAGTTGACCGCCTGGGGAGTACGGTCGCAAGATTAAAACTCAAAGGAAT
TGACGGGGACCCGCACAAGCGGTGGATGATGTGGATTAATTCGATGCAACGCGAAAAACC
TTACCTACCCTTGACATGGTCGGAATCCCGAAGAGATTTGGGAGTGCTCGAAAGAGAACC
GATACACAGGTGCTGCATGGCTGTCGTCAGCTCGTGTCGTGAGATGTTGGGTTAAGTCCC
GCAACGAGCGCAACCCTTGTCCTTAGTTGCTACGCAAGAGCACTCTAAGGAGACTGCCGG
TGACAAACCGGA
>Burkholderia plantarii|GCF_000835205.1|NZ_CP002581.1|Chromosome: 2|598062..599601 +
GTAGTCCACGCCCTAAACGATGTCAACTAGTTGTTGGGGATTCATTTCCTTAGTAACGTA
GCTAACGCGTGAAGTTGACCGCCTGGGGAGTACGGTCGCAAGATTAAAACTCAAAGGAAT
TGACGGGGACCCGCACAAGCGGTGGATGATGTGGATTAATTCGATGCAACGCGAAAAACC
TTACCTACCCTTGACATGGTCGGAATCCCGAAGAGATTTGGGAGTGCTCGAAAGAGAACC
GATACACAGGTGCTGCATGGCTGTCGTCAGCTCGTGTCGTGAGATGTTGGGTTAAGTCCC
GCAACGAGCGCAACCCTTGTCCTTAGTTGCTACGCAAGAGCACTCTAAGGAGACTGCCGG
TGACAAACCGGA
>Burkholderia seminalis|GCF_001718535.1|NZ_CP013398.1|Chromosome: 1|25177..26712 -
GTAGTCCACGCCCTAAACGATGTCAACTAGTTGTTGGGGATTCATTTCCTTAGTAACGTA
GCTAACGCGTGAAGTTGACCGCCTGGGGAGTACGGTCGCAAGATTAAAACTCAAAGGAAT
TGACGGGGACCCGCACAAGCGGTGGATGATGTGGATTAATTCGATGCAACGCGAAAAACC
TTACCTACCCTTGACATGGTCGGAATCCTGCTGAGAGGCGGGAGTGCTCGAAAGAGAACC
GGCGCACAGGTGCTGCATGGCTGTCGTCAGCTCGTGTCGTGAGATGTTGGGTTAAGTCCC
GCAACGAGCGCAACCCTTGTCCTTAGTTGCTACGCAAGAGCACTCTAAGGAGACTGCCGG
TGACAAACCGGA
>Burkholderia seminalis|GCF_001718535.1|NZ_CP013398.1|Chromosome: 1|302586..304121 +
GTAGTCCACGCCCTAAACGATGTCAACTAGTTGTTGGGGATTCATTTCCTTAGTAACGTA
GCTAACGCGTGAAGTTGACCGCCTGGGGAGTACGGTCGCAAGATTAAAACTCAAAGGAAT
TGACGGGGACCCGCACAAGCGGTGGATGATGTGGATTAATTCGATGCAACGCGAAAAACC
TTACCTACCCTTGACATGGTCGGAATCCTGCTGAGAGGCGGGAGTGCTCGAAAGAGAACC
GGCGCACAGGTGCTGCATGGCTGTCGTCAGCTCGTGTCGTGAGATGTTGGGTTAAGTCCC
GCAACGAGCGCAACCCTTGTCCTTAGTTGCTACGCAAGAGCACTCTAAGGAGACTGCCGG
TGACAAACCGGA
>Burkholderia seminalis|GCF_001718535.1|NZ_CP013398.1|Chromosome: 1|520964..522499 +
GTAGTCCACGCCCTAAACGATGTCAACTAGTTGTTGGGGATTCATTTCCTTAGTAACGTA
GCTAACGCGTGAAGTTGACCGCCTGGGGAGTACGGTCGCAAGATTAAAACTCAAAGGAAT
TGACGGGGACCCGCACAAGCGGTGGATGATGTGGATTAATTCGATGCAACGCGAAAAACC
TTACCTACCCTTGACATGGTCGGAATCCTGCTGAGAGGCGGGAGTGCTCGAAAGAGAACC
GGCGCACAGGTGCTGCATGGCTGTCGTCAGCTCGTGTCGTGAGATGTTGGGTTAAGTCCC
GCAACGAGCGCAACCCTTGTCCTTAGTTGCTACGCAAGAGCACTCTAAGGAGACTGCCGG
TGACAAACCGGA
>Burkholderia seminalis|GCF_001718535.1|NZ_CP013398.1|Chromosome: 1|2490116..2491651 -
GTAGTCCACGCCCTAAACGATGTCAACTAGTTGTTGGGGATTCATTTCCTTAGTAACGTA
GCTAACGCGTGAAGTTGACCGCCTGGGGAGTACGGTCGCAAGATTAAAACTCAAAGGAAT
TGACGGGGACCCGCACAAGCGGTGGATGATGTGGATTAATTCGATGCAACGCGAAAAACC
TTACCTACCCTTGACATGGTCGGAATCCTGCTGAGAGGCGGGAGTGCTCGAAAGAGAACC
GGCGCACAGGTGCTGCATGGCTGTCGTCAGCTCGTGTCGTGAGATGTTGGGTTAAGTCCC
GCAACGAGCGCAACCCTTGTCCTTAGTTGCTACGCAAGAGCACTCTAAGGAGACTGCCGG
TGACAAACCGGA
>Burkholderia seminalis|GCF_001718535.1|NZ_CP013400.1|Chromosome: 2|2700089..2701624 -
GTAGTCCACGCCCTAAACGATGTCAACTAGTTGTTGGGGATTCATTTCCTTAGTAACGTA
GCTAACGCGTGAAGTTGACCGCCTGGGGAGTACGGTCGCAAGATTAAAACTCAAAGGAAT
TGACGGGGACCCGCACAAGCGGTGGATGATGTGGATTAATTCGATGCAACGCGAAAAACC
TTACCTACCCTTGACATGGTCGGAATCCTGCTGAGAGGCGGGAGTGCTCGAAAGAGAACC
GGCGCACAGGTGCTGCATGGCTGTCGTCAGCTCGTGTCGTGAGATGTTGGGTTAAGTCCC
GCAACGAGCGCAACCCTTGTCCTTAGTTGCTACGCAAGAGCACTCTAAGGAGACTGCCGG
TGACAAACCGGA
>Burkholderia seminalis|GCF_001718535.1|NZ_CP013399.1|Chromosome: 3|658340..659875 -
GTAGTCCACGCCCTAAACGATGTCAACTAGTTGTTGGGGATTCATTTCCTTAGTAACGTA
GCTAACGCGTGAAGTTGACCGCCTGGGGAGTACGGTCGCAAGATTAAAACTCAAAGGAAT
TGACGGGGACCCGCACAAGCGGTGGATGATGTGGATTAATTCGATGCAACGCGAAAAACC
TTACCTACCCTTGACATGGTCGGAATCCTGCTGAGAGGCGGGAGTGCTCGAAAGAGAACC
GGCGCACAGGTGCTGCATGGCTGTCGTCAGCTCGTGTCGTGAGATGTTGGGTTAAGTCCC
GCAACGAGCGCAACCCTTGTCCTTAGTTGCTACGCAAGAGCACTCTAAGGAGACTGCCGG
TGACAAACCGGA
>Ralstonia solanacearum GMI1000|GCF_000009125.1|NC_003295.1|Chromosome: ANONYMOUS|1532693..1534237 +
GTAGTCCACGCCCTAAACGATGTCAACTAGTTGTTGGGGATTCATTTCCTTAGTAACGTA
GCTAACGCGTGAAGTTGACCGCCTGGGGAGTACGGTCGCAAGATTAAAACTCAAAGGAAT
TGACGGGGACCCGCACAAGCGGTGGATGATGTGGATTAATTCGATGCAACGCGAAAAACC
TTACCTACCCTTGACATGCCACTAACGAAGCAGAGATGCATTAGGTGCTCGAAAGAGAAA
GTGGACACAGGTGCTGCATGGCTGTCGTCAGCTCGTGTCGTGAGATGTTGGGTTAAGTCC
CGCAACGAGCGCAACCCTTGTCTCTAGTTGCTACGAAAGGGCACTCTAGAGAGACTGCCG
GTGACAAACCGGA
>Ralstonia solanacearum GMI1000|GCF_000009125.1|NC_003295.1|Chromosome: ANONYMOUS|3099489..3101033 -
GTAGTCCACGCCCTAAACGATGTCAACTAGTTGTTGGGGATTCATTTCCTTAGTAACGTA
GCTAACGCGTGAAGTTGACCGCCTGGGGAGTACGGTCGCAAGATTAAAACTCAAAGGAAT
TGACGGGGACCCGCACAAGCGGTGGATGATGTGGATTAATTCGATGCAACGCGAAAAACC
TTACCTACCCTTGACATGCCACTAACGAAGCAGAGATGCATTAGGTGCTCGAAAGAGAAA
GTGGACACAGGTGCTGCATGGCTGTCGTCAGCTCGTGTCGTGAGATGTTGGGTTAAGTCC
CGCAACGAGCGCAACCCTTGTCTCTAGTTGCTACGAAAGGGCACTCTAGAGAGACTGCCG
GTGACAAACCGGA
>Ralstonia solanacearum GMI1000|GCF_000009125.1|NC_003295.1|Chromosome: ANONYMOUS|3277699..3279243 -
GTAGTCCACGCCCTAAACGATGTCAACTAGTTGTTGGGGATTCATTTCCTTAGTAACGTA
GCTAACGCGTGAAGTTGACCGCCTGGGGAGTACGGTCGCAAGATTAAAACTCAAAGGAAT
TGACGGGGACCCGCACAAGCGGTGGATGATGTGGATTAATTCGATGCAACGCGAAAAACC
TTACCTACCCTTGACATGCCACTAACGAAGCAGAGATGCATTAGGTGCTCGAAAGAGAAA
GTGGACACAGGTGCTGCATGGCTGTCGTCAGCTCGTGTCGTGAGATGTTGGGTTAAGTCC
CGCAACGAGCGCAACCCTTGTCTCTAGTTGCTACGAAAGGGCACTCTAGAGAGACTGCCG
GTGACAAACCGGA
>Ralstonia solanacearum GMI1000|GCF_000009125.1|NC_003296.1|Plasmid: pGMI1000MP|1205184..1206728 -
GTAGTCCACGCCCTAAACGATGTCAACTAGTTGTTGGGGATTCATTTCCTTAGTAACGTA
GCTAACGCGTGAAGTTGACCGCCTGGGGAGTACGGTCGCAAGATTAAAACTCAAAGGAAT
TGACGGGGACCCGCACAAGCGGTGGATGATGTGGATTAATTCGATGCAACGCGAAAAACC
TTACCTACCCTTGACATGCCACTAACGAAGCAGAGATGCATTAGGTGCTCGAAAGAGAAA
GTGGACACAGGTGCTGCATGGCTGTCGTCAGCTCGTGTCGTGAGATGTTGGGTTAAGTCC
CGCAACGAGCGCAACCCTTGTCTCTAGTTGCTACGAAAGGGCACTCTAGAGAGACTGCCG
GTGACAAACCGGA
