# Supplementary material for: Capacity of soil bacteria to reach the phyllosphere and convergence of floral communities despite soil microbiota variation
Source: Proc Natl Acad Sci U S A. 2021 Oct 7;118(41):e2100150118. doi: 10.1073/pnas.2100150118 (PMC8521660; doi:10.1073/pnas.2100150118)
Supplement: Supplementary File [file pnas.2100150118.sd05.gz]

Archive with 1 entries (1 files):
- Supplementary_data.Rdata
